# Supplementary material for: Magnetic properties of a non-centrosymmetric polymorph of FeCl3
Source: Mater Adv. 2025 Jun 2;6(13):4471–82. doi: 10.1039/d4ma00635f (PMC12142733; doi:10.1039/d4ma00635f)
Supplement: MA-006-D4MA00635F-s002 [file MA-006-D4MA00635F-s002.cif]

# Supplementary Information (SI) for Materials Advances.
# This journal is © The Royal Society of Chemistry 2025

####################################################################### 
# 
# This file contains crystal structure data downloaded from the 
# Cambridge Structural Database (CSD) hosted by the Cambridge 
# Crystallographic Data Centre (CCDC).
# 
# Full information about CCDC data access policies and citation 
# guidelines are available at http://www.ccdc.cam.ac.uk/access/V1 
# 
# Audit and citation data items may have been added by the CCDC. 
# Please retain this information to preserve the provenance of 
# this file and to allow appropriate attribution of the data. 
# 
#######################################################################

data_p31_rescaled
_database_code_depnum_ccdc_archive 'CCDC 2362658'
loop_
_audit_author_name
_audit_author_address
'Graeme Blake'
;University of Groningen
Netherlands
;
_audit_update_record             
;
2024-06-13 deposited with the CCDC.	2025-05-27 downloaded from the CCDC.
;
_audit_creation_date             2024-05-27
_audit_creation_method           
;
Olex2 1.5
(compiled 2024.02.16 svn.r378c4104 for OlexSys, GUI svn.r6928)
;
_shelx_SHELXL_version_number     2019/1
loop_
_audit_author_email
j.levinsky@ed.ac.uk
_chemical_name_common            ?
_chemical_name_systematic        ?
_chemical_formula_moiety         'Cl3 Fe'
_chemical_formula_sum            'Cl3 Fe'
_chemical_formula_weight         162.20
_chemical_absolute_configuration ?
_chemical_melting_point          ?
loop_
_atom_type_symbol
_atom_type_description
_atom_type_scat_dispersion_real
_atom_type_scat_dispersion_imag
_atom_type_scat_source
Cl Cl 0.1484 0.1585 'International Tables Vol C Tables 4.2.6.8 and 6.1.1.4'
Fe Fe 0.3463 0.8444 'International Tables Vol C Tables 4.2.6.8 and 6.1.1.4'

_shelx_space_group_comment       
;
The symmetry employed for this shelxl refinement is uniquely defined
by the following loop, which should always be used as a source of
symmetry information in preference to the above space-group names.
They are only intended as comments.
;
_space_group_crystal_system      trigonal
_space_group_IT_number           144
_space_group_name_H-M_alt        'P 31'
_space_group_name_Hall           'P 31'
loop_
_space_group_symop_operation_xyz
'x, y, z'
'-y, x-y, z+1/3'
'-x+y, -x, z+2/3'

_cell_length_a                   6.0560(15)
_cell_length_b                   6.0560(15)
_cell_length_c                   17.354(5)
_cell_angle_alpha                90
_cell_angle_beta                 90
_cell_angle_gamma                120
_cell_volume                     551.2(3)
_cell_formula_units_Z            6
_cell_measurement_reflns_used    7782
_cell_measurement_temperature    99.99
_cell_measurement_theta_max      34.419
_cell_measurement_theta_min      3.522
_shelx_estimated_absorpt_T_max   0.889
_shelx_estimated_absorpt_T_min   0.585
_exptl_absorpt_coefficient_mu    6.013
_exptl_absorpt_correction_T_max  0.0230
_exptl_absorpt_correction_T_min  0.0022
_exptl_absorpt_correction_type   multi-scan
_exptl_absorpt_process_details   
;
SADABS-2014/5 (Bruker,2014/5) was used for absorption correction.
wR2(int) was 0.1569 before and 0.1107 after correction.
The Ratio of minimum to maximum transmission is 0.0957.
The \l/2 correction factor is 0.00150.
;
_exptl_absorpt_special_details   ?
_exptl_crystal_colour            black
_exptl_crystal_colour_primary    black
_exptl_crystal_density_diffrn    2.932
_exptl_crystal_density_meas      ?
_exptl_crystal_density_method    ?
_exptl_crystal_description       Hexagonal
_exptl_crystal_F_000             462
_exptl_crystal_size_max          0.1
_exptl_crystal_size_mid          0.1
_exptl_crystal_size_min          0.02
_exptl_transmission_factor_max   ?
_exptl_transmission_factor_min   ?
_diffrn_reflns_av_R_equivalents  0.0719
_diffrn_reflns_av_unetI/netI     0.0376
_diffrn_reflns_Laue_measured_fraction_full 0.979
_diffrn_reflns_Laue_measured_fraction_max 0.979
_diffrn_reflns_limit_h_max       7
_diffrn_reflns_limit_h_min       -7
_diffrn_reflns_limit_k_max       7
_diffrn_reflns_limit_k_min       -7
_diffrn_reflns_limit_l_max       20
_diffrn_reflns_limit_l_min       -21
_diffrn_reflns_number            10808
_diffrn_reflns_point_group_measured_fraction_full 0.926
_diffrn_reflns_point_group_measured_fraction_max 0.921
_diffrn_reflns_theta_full        25.242
_diffrn_reflns_theta_max         25.556
_diffrn_reflns_theta_min         3.522
_diffrn_ambient_temperature      99.99
_diffrn_detector_area_resol_mean ?
_diffrn_measured_fraction_theta_full 0.979
_diffrn_measured_fraction_theta_max 0.979
_diffrn_measurement_device_type  
'Bruker D8 Venture diffractometer; Photon100 area detector'
_diffrn_measurement_method       ?
_diffrn_radiation_type           MoK\a
_diffrn_radiation_wavelength     0.71073
_diffrn_source                   ?
_diffrn_source_current           30.0
_diffrn_source_power             1.5
_diffrn_source_voltage           50.0
_reflns_Friedel_coverage         0.882
_reflns_Friedel_fraction_full    0.872
_reflns_Friedel_fraction_max     0.863
_reflns_number_gt                1013
_reflns_number_total             1293
_reflns_special_details          
;
 Reflections were merged by SHELXL according to the crystal
 class for the calculation of statistics and refinement.
 
 _reflns_Friedel_fraction is defined as the number of unique
 Friedel pairs measured divided by the number that would be
 possible theoretically, ignoring centric projections and
 systematic absences. Completness statistics refer to single and
 composite reflections containing twin component 1 only.
;
_reflns_threshold_expression     'I > 2\s(I)'
_computing_cell_refinement       'SAINT v8.37A (Bruker, 2015)'
_computing_data_collection       ?
_computing_data_reduction        'SAINT v8.37A (Bruker, 2015)'
_computing_molecular_graphics    'Olex2 1.5 (Dolomanov et al., 2009)'
_computing_publication_material  'Olex2 1.5 (Dolomanov et al., 2009)'
_computing_structure_refinement  'XL  (Sheldrick, 2008)'
_computing_structure_solution    'SHELXS  (Sheldrick, 2008)'
_refine_diff_density_max         2.308
_refine_diff_density_min         -1.976
_refine_diff_density_rms         0.397
_refine_ls_abs_structure_details 
;
 Refined as an inversion twin.
;
_refine_ls_abs_structure_Flack   0.4(3)
_refine_ls_extinction_coef       .
_refine_ls_extinction_method     none
_refine_ls_goodness_of_fit_ref   1.155
_refine_ls_hydrogen_treatment    undef
_refine_ls_matrix_type           full
_refine_ls_number_parameters     68
_refine_ls_number_reflns         1293
_refine_ls_number_restraints     1
_refine_ls_R_factor_all          0.1605
_refine_ls_R_factor_gt           0.1426
_refine_ls_restrained_S_all      1.155
_refine_ls_shift/su_max          0.000
_refine_ls_shift/su_mean         0.000
_refine_ls_structure_factor_coef Fsqd
_refine_ls_weighting_details     
'w=1/[\s^2^(Fo^2^)+(0.0317P)^2^+64.4126P] where P=(Fo^2^+2Fc^2^)/3'
_refine_ls_weighting_scheme      calc
_refine_ls_wR_factor_gt          0.2930
_refine_ls_wR_factor_ref         0.2998
_refine_special_details          
;
 Refined as a 2-component inversion twin.
;
_olex2_refinement_description    
;
1. Twinned data refinement
 Scales: 0.6(3)
 0.4(3)
2. Uiso/Uaniso restraints and constraints
Uanis(Cl05) = Uanis(Cl03)
;
_atom_sites_solution_hydrogens   .
_atom_sites_solution_primary     direct
_atom_sites_solution_secondary   ?
loop_
_atom_site_label
_atom_site_type_symbol
_atom_site_fract_x
_atom_site_fract_y
_atom_site_fract_z
_atom_site_U_iso_or_equiv
_atom_site_adp_type
_atom_site_occupancy
_atom_site_site_symmetry_order
_atom_site_calc_flag
_atom_site_refinement_flags_posn
_atom_site_refinement_flags_adp
_atom_site_refinement_flags_occupancy
_atom_site_disorder_assembly
_atom_site_disorder_group
Fe01 Fe 0.355(3) 1.021(3) 0.5004(4) 0.025(2) Uani 1 1 d . . . . .
Cl01 Cl 0.331(3) 0.330(3) 0.5793(7) 0.025(3) Uani 1 1 d . . . . .
Cl02 Cl 0.677(3) 1.032(3) 0.5792(7) 0.028(3) Uani 1 1 d . . . . .
Cl03 Cl 0.035(3) 0.689(4) 0.5792(8) 0.0314(19) Uani 1 1 d . . . . .
Fe02 Fe 0.017(2) 0.345(3) 0.5007(5) 0.040(3) Uani 1 1 d . . . . .
Cl04 Cl 0.324(4) 0.678(5) 0.4226(8) 0.044(4) Uani 1 1 d . . . . .
Cl05 Cl 0.678(3) 1.314(3) 0.4228(8) 0.0314(19) Uani 1 1 d . . . . .
Cl06 Cl 0.044(4) 0.030(4) 0.4223(8) 0.041(4) Uani 1 1 d . . . . .

loop_
_atom_site_aniso_label
_atom_site_aniso_U_11
_atom_site_aniso_U_22
_atom_site_aniso_U_33
_atom_site_aniso_U_23
_atom_site_aniso_U_13
_atom_site_aniso_U_12
Fe01 0.008(4) 0.009(4) 0.047(6) 0.002(4) -0.002(4) -0.004(2)
Cl01 0.035(7) 0.019(6) 0.024(5) 0.001(5) -0.008(6) 0.015(5)
Cl02 0.013(6) 0.021(7) 0.034(7) 0.005(5) 0.003(5) -0.003(5)
Cl03 0.023(5) 0.027(5) 0.036(4) 0.001(5) -0.003(5) 0.006(4)
Fe02 0.043(5) 0.048(6) 0.023(4) 0.002(4) -0.001(4) 0.019(4)
Cl04 0.041(9) 0.059(10) 0.032(7) 0.007(7) 0.009(7) 0.025(8)
Cl05 0.023(5) 0.027(5) 0.036(4) 0.001(5) -0.003(5) 0.006(4)
Cl06 0.038(8) 0.046(8) 0.036(8) -0.001(6) 0.003(6) 0.017(7)

_geom_special_details            
;
 All esds (except the esd in the dihedral angle between two l.s. planes)
 are estimated using the full covariance matrix.  The cell esds are taken
 into account individually in the estimation of esds in distances, angles
 and torsion angles; correlations between esds in cell parameters are only
 used when they are defined by crystal symmetry.  An approximate (isotropic)
 treatment of cell esds is used for estimating esds involving l.s. planes.
;
loop_
_geom_bond_atom_site_label_1
_geom_bond_atom_site_label_2
_geom_bond_distance
_geom_bond_site_symmetry_2
_geom_bond_publ_flag
Fe01 Cl01 2.38(2) 1_565 ?
Fe01 Cl02 2.354(15) . ?
Fe01 Cl03 2.403(19) . ?
Fe01 Cl04 2.40(2) . ?
Fe01 Cl05 2.305(17) . ?
Fe01 Cl06 2.34(2) 1_565 ?
Cl01 Fe02 2.382(14) . ?
Cl02 Fe02 2.40(2) 1_665 ?
Cl03 Fe02 2.45(2) . ?
Fe02 Cl04 2.37(2) . ?
Fe02 Cl05 2.383(19) 1_445 ?
Fe02 Cl06 2.41(2) . ?

loop_
_geom_angle_atom_site_label_1
_geom_angle_atom_site_label_2
_geom_angle_atom_site_label_3
_geom_angle
_geom_angle_site_symmetry_1
_geom_angle_site_symmetry_3
_geom_angle_publ_flag
Cl01 Fe01 Cl03 89.4(6) 1_565 . ?
Cl01 Fe01 Cl04 173.1(7) 1_565 . ?
Cl02 Fe01 Cl01 91.0(6) . 1_565 ?
Cl02 Fe01 Cl03 90.1(6) . . ?
Cl02 Fe01 Cl04 93.3(8) . . ?
Cl03 Fe01 Cl04 85.1(6) . . ?
Cl05 Fe01 Cl01 95.4(7) . 1_565 ?
Cl05 Fe01 Cl02 86.9(6) . . ?
Cl05 Fe01 Cl03 174.3(9) . . ?
Cl05 Fe01 Cl04 90.3(8) . . ?
Cl05 Fe01 Cl06 91.5(7) . 1_565 ?
Cl06 Fe01 Cl01 87.1(6) 1_565 1_565 ?
Cl06 Fe01 Cl02 177.4(7) 1_565 . ?
Cl06 Fe01 Cl03 91.6(5) 1_565 . ?
Cl06 Fe01 Cl04 88.8(6) 1_565 . ?
Fe01 Cl01 Fe02 93.6(6) 1_545 . ?
Fe01 Cl02 Fe02 93.6(6) . 1_665 ?
Fe01 Cl03 Fe02 94.1(7) . . ?
Cl01 Fe02 Cl02 91.8(6) . 1_445 ?
Cl01 Fe02 Cl03 90.9(7) . . ?
Cl01 Fe02 Cl05 174.2(9) . 1_445 ?
Cl01 Fe02 Cl06 85.5(6) . . ?
Cl02 Fe02 Cl03 90.7(6) 1_445 . ?
Cl02 Fe02 Cl06 93.9(6) 1_445 . ?
Cl04 Fe02 Cl01 93.3(5) . . ?
Cl04 Fe02 Cl02 173.3(7) . 1_445 ?
Cl04 Fe02 Cl03 84.9(8) . . ?
Cl04 Fe02 Cl05 91.2(7) . 1_445 ?
Cl04 Fe02 Cl06 90.8(7) . . ?
Cl05 Fe02 Cl02 84.0(6) 1_445 1_445 ?
Cl05 Fe02 Cl03 93.1(5) 1_445 . ?
Cl05 Fe02 Cl06 90.8(7) 1_445 . ?
Cl06 Fe02 Cl03 174.2(7) . . ?
Fe02 Cl04 Fe01 95.9(8) . . ?
Fe01 Cl05 Fe02 95.5(7) . 1_665 ?
Fe01 Cl06 Fe02 93.8(7) 1_545 . ?

_shelx_res_file                  
;
TITL p31_rescaled_a.res in P3(1)
    p31_rescaled.res
    created by SHELXL-2019/1 at 19:57:49 on 27-May-2024
REM Old TITL P31_rescaled in P3(1)
REM SHELXT solution in P3(1): R1 0.247, Rweak 0.009, Alpha 0.035
REM <I/s> 5.049 for 12 systematic absences, Orientation as input
REM Flack x = 0.422 ( 0.063 ) from 448 Parsons' quotients
REM Formula found by SHELXT: Cl5 Fe3
CELL 0.71073 6.056 6.056 17.3538 90 90 120
ZERR 6 0.0015 0.0015 0.0045 0 0 0
LATT -1
SYMM -Y,+X-Y,0.333+Z
SYMM +Y-X,-X,0.667+Z
SFAC Cl Fe
UNIT 18 6
EADP Cl05 Cl03

L.S. 100
PLAN  4
SIZE 0.02 0.1 0.1
TEMP -173.16
CONF
list 4
MORE -1
fmap 2
acta
SHEL 0.82 999999
TWIN -1 0 0 0 -1 0 0 0 -1 2
REM <olex2.extras>
REM <HklSrc "%.\\P31_rescaled.hkl">
REM </olex2.extras>

WGHT    0.031700   64.412605
BASF   0.44380
FVAR       0.31825
FE01  2    0.355204    1.021085    0.500364    11.00000    0.00784    0.00943 =
         0.04721    0.00205   -0.00186   -0.00430
CL01  1    0.331479    0.329889    0.579317    11.00000    0.03502    0.01913 =
         0.02448    0.00135   -0.00754    0.01549
CL02  1    0.676983    1.032158    0.579212    11.00000    0.01324    0.02081 =
         0.03444    0.00453    0.00323   -0.00344
CL03  1    0.035386    0.688748    0.579197    11.00000    0.02303    0.02664 =
         0.03578    0.00146   -0.00271    0.00587
FE02  2    0.016670    0.344541    0.500666    11.00000    0.04292    0.04804 =
         0.02262    0.00216   -0.00135    0.01875
CL04  1    0.324339    0.678166    0.422552    11.00000    0.04078    0.05936 =
         0.03189    0.00653    0.00852    0.02502
CL05  1    0.678186    1.313578    0.422779    11.00000    0.02303    0.02664 =
         0.03578    0.00146   -0.00271    0.00587
CL06  1    0.044487    0.030391    0.422300    11.00000    0.03776    0.04555 =
         0.03616   -0.00144    0.00332    0.01710
HKLF 4


REM  p31_rescaled_a.res in P3(1)
REM wR2 = 0.2998, GooF = S = 1.155, Restrained GooF = 1.155 for all data
REM R1 = 0.1426 for 1013 Fo > 4sig(Fo) and 0.1605 for all 1293 data
REM 68 parameters refined using 1 restraints

END

WGHT      0.0317     64.3885

REM Highest difference peak  2.308,  deepest hole -1.976,  1-sigma level  0.397
Q1    1  -0.2979  0.6893  0.4996  11.00000  0.05    2.31
Q2    1   0.4708  1.2259  0.4999  11.00000  0.05    2.06
Q3    1   0.3487  1.2282  0.5036  11.00000  0.05    1.64
Q4    1   0.2521  0.1501  0.5854  11.00000  0.05    1.57
;
_shelx_res_checksum              35742
_shelx_hkl_file                  
;
   0  -1   0    8.20    1.20
   0  -1   0    8.90    1.40
   1   0   0    6.50    1.50
   1   0   0   10.30    1.80
  -1   0   0    4.90    1.30
  -1   0   0    5.30    1.40
  -1   0   0    4.60    1.30
   1  -1   0    5.70    1.40
   1  -1   0    4.90    1.10
   0   1   0    7.90    1.20
  -1   0   0    9.10    1.70
  -2   1   0   17.00    2.40
  -2   1   0   15.70    2.60
  -2   1   0   15.80    2.80
   1  -2   0   19.30    2.30
   1  -2   0   18.00    2.30
   1  -2   0   16.70    2.00
   1   1   0   18.50    2.80
   1  -2   0   18.70    2.80
   1   1   0   19.00    2.30
   1   1   0   17.10    2.70
   1   1   0   19.90    2.40
  -2   1   0   15.50    3.10
  -2   1   0   14.70    3.10
   1   1   0   15.20    2.50
   2  -1   0   13.20    2.40
   2  -1   0   11.90    2.60
  -1  -1   0   19.10    2.50
  -1  -1   0   18.30    2.20
  -1   2   0   13.40    2.00
  -1   2   0   15.90    2.60
  -1   2   0   13.50    2.00
  -1   2   0   15.80    2.10
   2  -1   0   12.10    2.00
   2  -1   0   14.40    2.80
   2  -1   0   16.30    2.60
  -1  -1   0   17.70    2.40
  -1  -1   0   12.40    2.00
  -1  -1   0   18.70    2.30
   2  -1   0   16.10    2.50
   0  -2   0    2.20    1.00
   0  -2   0    1.20    1.00
   0  -2   0    2.80    1.00
   2   0   0   -0.50    1.80
   2   0   0   -0.20    1.40
   2   0   0    0.40    1.50
   2   0   0    2.60    1.40
   2   0   0    0.90    1.60
   0   2   0    2.70    1.20
   2  -2   0    0.60    1.30
   0   2   0    0.40    1.20
  -2   0   0    0.70    1.40
  -2   0   0    2.20    1.50
  -2   0   0    0.80    1.40
   0   2   0    0.50    1.00
   0   2   0    0.60    1.30
   2  -2   0    1.50    1.60
   2  -2   0    1.30    1.50
   2  -2   0   -0.60    1.40
   2  -2   0    0.00    1.40
   2  -3   0    7.90    1.60
  -3   1   0    7.50    2.00
   2  -3   0   12.70    2.50
   2  -3   0    7.50    1.50
   1   2   0    7.40    1.40
   1   2   0    6.80    1.50
  -3   1   0    6.50    1.60
  -3   1   0    6.00    1.90
  -3   1   0    7.40    2.20
   3  -1   0    9.20    1.60
   3  -1   0    7.70    2.40
  -1  -2   0    8.50    1.60
   3  -1   0   12.60    2.20
  -2   3   0    9.80    1.80
  -1  -2   0    9.70    1.90
  -1  -2   0    5.60    1.70
   3  -1   0    9.60    1.80
  -2   3   0   11.20    2.00
  -3   2   0    5.50    2.40
  -3   2   0    6.80    1.90
  -3   2   0   11.30    2.00
  -3   2   0    7.80    1.90
  -3   2   0    7.60    1.90
   1  -3   0    5.40    1.30
   1  -3   0    6.90    2.00
   2   1   0    7.10    1.80
  -3   2   0    6.80    1.80
   1  -3   0    7.10    1.30
   1  -3   0    6.70    1.60
   2   1   0    6.40    1.90
   2   1   0    6.50    1.70
   3  -2   0    4.10    1.90
  -2  -1   0    6.50    1.80
  -2  -1   0    9.20    1.80
   3  -2   0    6.60    1.30
   3  -2   0    7.80    2.20
   3  -2   0    5.50    1.60
  -2  -1   0    6.20    1.40
  -2  -1   0    5.10    1.40
   3  -2   0    6.60    1.60
  -1   3   0    6.50    1.30
   3  -2   0    9.60    1.50
   0  -3   0 4685.63  406.46
   3   0   0 4629.54  408.06
   0  -3   0 4548.04  407.66
   3   0   0 5157.18  407.06
   3   0   0 4175.68  405.96
   3   0   0 4161.58  405.86
  -3   3   0 4201.98  405.86
   3   0   0 5105.99  406.36
  -3   3   0 4722.23  407.46
   3   0   0 4328.07  407.56
   0  -3   0 4523.75  404.96
   0   3   0 4695.13  400.86
   3  -3   0 3880.11  400.06
   3  -3   0 4259.87  400.56
  -3   0   0 4486.55  400.56
  -3   0   0 4600.24  400.06
  -3   0   0 4331.77  399.36
   0   3   0 4836.22  398.86
   3  -3   0 5152.18  399.46
   3  -3   0 4158.28  400.36
   3  -3   0 4755.62  401.16
  -3   0   0 4525.65  401.36
   3  -3   0 4617.64  399.56
  -3   0   0 4089.89  399.36
   3  -3   0 4532.55  401.06
   3  -4   0   19.30    3.10
   3  -4   0   24.20    3.00
   3  -4   0   23.30    3.00
   3  -4   0   26.70    3.30
   3  -4   0   21.70    4.00
  -4   1   0   30.20    4.60
   3  -4   0   22.70    3.80
   4  -1   0   39.10    6.00
   4  -1   0   50.19    5.10
   2   2   0   31.10    3.40
   2   2   0   36.70    3.90
   2   2   0   38.60    4.20
   2  -4   0   32.20    3.70
  -4   2   0   28.70    4.20
   2  -4   0   26.80    3.40
   2  -4   0   37.70    3.50
   2  -4   0   30.90    3.80
   2  -4   0   34.70    3.20
  -4   2   0   23.90    4.50
  -4   2   0   25.80    4.30
   2   2   0   34.10    3.80
   2  -4   0   32.80    4.00
  -4   2   0   27.10    4.60
   2   2   0   26.00    3.30
  -4   2   0   32.50    4.20
  -4   2   0   26.50    3.60
  -2   4   0   29.90    3.10
   4  -2   0   27.70    4.30
  -2   4   0   25.80    3.00
  -2   4   0   33.90    3.50
  -2  -2   0   28.80    3.60
  -2  -2   0   36.40    4.00
   4  -2   0   25.70    3.80
  -2  -2   0   30.80    3.40
   4  -2   0   21.30    3.40
   4  -2   0   31.80    3.50
   4  -2   0   24.60    3.50
  -2  -2   0   26.80    3.50
   4  -2   0   27.90    4.70
  -2   4   0   27.10    3.30
   3   1   0   23.10    3.30
  -4   3   0   17.70    2.80
  -4   3   0   16.80    3.30
  -4   3   0   19.90    3.80
   1  -4   0   13.40    3.10
   1  -4   0   15.90    2.10
   1  -4   0   13.00    2.60
  -4   3   0   20.00    3.50
  -4   3   0   17.20    3.00
  -4   3   0   20.80    4.10
   4  -3   0   14.80    2.50
   4  -3   0   18.60    2.60
  -1   4   0    9.30    2.00
  -1   4   0   12.60    2.10
   4  -3   0   15.60    2.70
   4  -3   0   13.30    2.40
   4  -3   0   15.20    2.80
  -3  -1   0   20.50    3.30
   4   0   0   15.80    2.40
   0  -4   0   10.80    2.10
   0  -4   0   12.60    2.20
   4   0   0   14.60    2.70
   4   0   0   13.10    1.60
   0  -4   0   12.30    2.60
   0  -4   0   14.10    1.90
   0  -4   0   13.70    2.40
   4   0   0   19.80    3.30
   4   0   0   21.30    3.60
   0  -4   0   12.50    2.20
  -4   0   0   14.50    2.70
  -4   0   0   16.00    2.80
   4  -4   0   20.60    2.90
   4  -4   0   17.10    3.00
  -4   0   0   20.20    3.50
  -4   0   0   19.30    3.50
   0   4   0   11.50    2.00
   4  -4   0   16.10    3.20
   0   4   0   16.10    2.30
  -5   1   0   12.80    3.30
  -5   1   0   14.60    2.50
   4  -5   0   16.10    2.90
  -5   1   0   15.80    3.10
   1   4   0   10.40    2.20
   1   4   0   13.10    2.30
  -5   1   0   15.40    3.00
  -5   1   0   14.30    3.10
   4  -5   0   13.80    2.20
   4  -5   0   18.50    2.60
  -4   5   0   19.80    3.10
   5  -1   0   14.10    3.90
  -1  -4   0   17.20    2.70
   5  -1   0   14.60    2.80
  -1  -4   0   15.60    2.60
  -4   5   0   16.60    2.60
   5  -1   0   17.90    2.90
   5  -1   0   17.80    3.00
  -4   5   0   17.90    2.90
  -1  -4   0   23.50    2.70
   2   3   0    0.20    1.40
   2   3   0    1.20    1.50
   3  -5   0    0.40    1.20
  -5   2   0    3.90    2.40
  -5   2   0    1.00    2.10
  -5   2   0    3.10    2.60
   2   3   0   -0.70    1.10
   3  -5   0    2.30    1.30
  -5   2   0    1.90    1.40
  -5   2   0    1.30    2.20
   3  -5   0    3.00    2.00
  -5   2   0   -0.60    2.10
   3  -5   0    1.80    1.60
  -5   2   0    0.00    2.30
   5  -2   0    0.50    1.60
  -3   5   0    1.00    1.10
  -3   5   0    1.50    1.50
  -2  -3   0    0.80    1.60
   5  -2   0   -2.40    1.60
  -3   5   0    2.10    1.30
  -2  -3   0    0.50    1.40
   5  -2   0   -0.20    1.90
   5  -2   0    2.90    2.00
   5  -2   0    0.10    2.40
  -2  -3   0    3.80    1.80
  -3   5   0   -1.30    1.80
  -5   3   0    2.80    2.40
   2  -5   0    0.70    1.00
   2  -5   0    0.30    1.80
   2  -5   0    1.50    1.50
   3   2   0   -1.00    1.10
  -5   3   0    4.60    3.10
   3   2   0   -1.50    2.30
   3   2   0    1.10    1.70
  -5   3   0    1.30    2.60
   2  -5   0   -0.10    1.20
  -5   3   0    3.80    2.30
  -5   3   0    2.40    2.70
  -3  -2   0    2.30    1.60
   5  -3   0    6.30    1.80
   5  -3   0    4.90    2.00
  -2   5   0    0.70    1.20
  -3  -2   0    1.10    2.20
  -3  -2   0   -2.60    2.50
  -2   5   0    2.90    1.20
   5  -3   0    4.10    2.00
   5  -3   0    2.50    1.80
  -3  -2   0    2.60    2.20
   5  -3   0    1.70    2.20
   4   1   0   14.20    3.10
   4   1   0   15.40    2.90
   1  -5   0   15.90    2.70
  -5   4   0   16.80    3.10
   1  -5   0   18.10    2.20
  -5   4   0   18.10    3.50
   1  -5   0   14.90    2.70
   4   1   0   15.00    3.10
  -5   4   0   20.50    3.50
  -4  -1   0   17.60    3.00
  -4  -1   0   12.40    2.70
   5  -4   0   23.20    3.20
  -4  -1   0   18.50    3.60
  -1   5   0   14.90    2.50
   5  -4   0   16.80    2.80
  -1   5   0   15.40    2.20
   5   0   0    4.20    1.10
   5   0   0   -1.40    2.60
   5   0   0    1.60    1.80
   0  -5   0    1.00    1.70
  -5   5   0    2.50    1.90
   5   0   0    3.60    2.10
   5   0   0    5.90    3.20
  -5   5   0    0.80    2.70
   0  -5   0   -0.30    1.30
  -5   5   0   -0.30    1.60
   0   5   0    2.60    1.50
  -5   0   0    1.50    2.50
  -5   0   0    4.00    2.60
   5  -5   0    4.90    1.90
   5  -5   0   -0.80    2.20
  -5   0   0    2.50    1.80
   5  -5   0    1.80    1.90
  -5   0   0    4.70    2.30
   0   5   0    0.60    1.10
   5  -6   0    6.50    2.80
   5  -6   0   11.60    2.60
   1   5   0   10.60    2.00
  -6   1   0   18.70    3.10
  -5   6   0   15.70    2.80
  -1  -5   0   15.30    2.30
   4  -6   0    3.20    2.20
   2   4   0    3.80    1.80
  -6   2   0   12.50    3.30
   4  -6   0    4.60    3.00
   4  -6   0    7.00    2.30
  -6   2   0   13.30    2.00
   4  -6   0    9.80    1.80
   2   4   0    6.10    1.50
   6  -2   0   16.90    2.90
   6  -2   0   20.10    3.50
  -4   6   0   16.40    2.80
   6  -2   0   18.80    3.00
  -4   6   0   15.40    2.60
   6  -2   0   20.70    3.00
   3   3   0  873.71   68.79
  -6   3   0  758.82   69.09
  -6   3   0  819.32   68.59
   3   3   0  765.62   68.89
  -6   3   0  677.33   69.09
  -6   3   0  712.93   68.99
   6  -3   0  889.51   82.59
  -3   6   0  979.40   81.59
   6  -3   0  860.61   81.99
  -3  -3   0  842.12   82.39
  -3  -3   0 1023.90   82.79
   2  -6   0   29.30    3.10
  -6   4   0   25.90    4.40
   6  -4   0   18.90    3.20
   6  -4   0   14.20    2.90
   6  -4   0   16.70    3.30
  -6   5   0    7.50    2.30
   5   1   0   -1.00    2.90
   5   1   0    3.60    2.90
  -6   5   0    1.80    2.00
   5   1   0    3.50    1.30
  -6   5   0    4.50    3.60
   1  -6   0    2.10    1.10
   5   1   0    5.00    1.60
  -5  -1   0   15.80    3.50
   6   0   0  484.65   43.10
  -6   6   0  424.46   42.50
   0  -6   0  520.85   43.00
   6   0   0  477.95   42.80
  -6   0   0  388.96   38.50
  -6   0   0  456.85   38.10
   6  -7   0   19.30    3.10
   6  -7   0   20.70    3.90
   7  -1   0   58.89    6.50
  -7   2   0   13.20    2.40
   5  -7   0    9.80    2.10
   2   5   0   14.60    2.60
  -7   2   0   13.30    3.40
   7  -2   0   15.10    3.10
  -5   7   0   16.00    2.90
   3   4   0   32.30    3.40
  -7   3   0   22.80    3.50
   7  -3   0   25.30    4.50
  -4   7   0   34.50    3.50
   4   3   0   30.10    3.60
   3  -7   0   28.90    3.40
  -7   5   0   18.50    5.30
   5   2   0   14.40    2.40
   5   2   0    9.80    2.60
  -2   7   0   13.90    2.10
   7  -5   0   15.40    2.70
  -7   6   0   26.40    4.60
  -1   7   0    8.70    1.90
  -1   7   0    8.60    1.90
  -6  -1   0   10.90    2.20
  -7   7   0   28.40    5.20
   7  -7   0   21.40    3.90
  -7   0   0   11.70    2.40
   0   7   0   15.70    2.60
  -8   1   0    3.20    2.90
   7  -8   0   10.00    2.60
   7  -8   0    8.10    2.90
   7  -8   0    4.40    2.20
   1   7   0    8.40    2.10
  -7   8   0   13.60    3.50
  -6   8   0    2.10    2.80
   3   5   0    0.40    2.10
  -8   3   0    4.60    3.90
   5  -8   0    3.60    1.70
   8  -3   0    7.60    3.10
   8  -3   0    1.40    3.60
  -5   8   0    3.60    2.00
   4  -8   0    2.30    1.60
   4   4   0    3.00    2.20
  -8   4   0   10.30    3.30
   4  -8   0    4.30    1.90
   3  -8   0    1.00    1.30
  -8   5   0    4.10    3.10
  -3   8   0    3.80    1.80
  -5  -3   0    5.60    2.70
   8  -5   0    3.80    2.80
  -3   8   0    2.10    1.40
  -5  -3   0    7.40    3.30
   6   2   0    1.00    1.90
   2  -8   0    0.10    1.30
  -8   6   0   -0.60    2.80
  -6  -2   0    1.60    2.20
  -2   8   0    0.30    1.70
   8  -6   0    1.30    2.70
   8  -6   0    4.30    3.60
  -2   8   0   -2.70    1.50
  -8   7   0    6.90    2.90
   1  -8   0    2.40    2.00
   8  -7   0   11.00    3.50
  -1   8   0    8.20    2.30
   8  -7   0    2.80    2.50
  -7  -1   0    7.90    2.60
   0   8   0    0.60    2.50
   8  -8   0    6.90    3.20
  -8   0   0    1.00    2.50
   7  -9   0    5.50    3.30
   9  -2   0    5.60    3.40
   3   6   0  118.19   12.10
   6  -9   0  134.09   12.30
   6  -9   0  132.09   12.30
  -6   9   0  122.69   11.80
   5  -9   0   13.60    2.70
  -9   4   0    8.00    4.50
   4   5   0   16.10    3.00
   5   4   0    5.40    1.90
  -9   5   0    3.10    3.60
   4  -9   0    5.80    1.90
  -4   9   0    0.00    2.00
  -5  -4   0   12.30    3.70
   9  -5   0    5.20    3.30
  -9   6   0   90.49   11.60
   6   3   0  105.19    9.90
   9  -6   0   90.19   10.40
  -6  -3   0   98.79   10.50
   9  -6   0  120.99   11.00
   2  -9   0   17.80    3.00
  -7  -2   0   31.50    5.50
   1  -1  -1  835.12   76.39
   1  -1  -1  870.71   76.39
  -1   0  -1  847.52   76.39
  -1   0  -1  847.22   76.39
  -1   0  -1  864.51   76.39
   1  -1  -1  848.12   76.39
   0   1  -1  923.31   76.39
   0   1  -1  839.82   76.29
  -1   0  -1  847.22   76.29
   1  -1  -1  886.01   76.39
  -1   0  -1  923.71   76.39
  -1   0  -1  843.72   76.39
   1  -1  -1  762.82   76.39
  -1   1   1  796.82   77.49
  -1   1   1  906.51   77.49
   1   0   1  912.31   77.49
   1   0   1  860.61   77.49
   1   0   1  822.62   77.39
   1   0   1  998.50   77.49
  -1   1   1  815.22   77.39
   0  -1   1  923.41   77.49
  -1   1   1  791.42   77.39
   1   0   1  788.92   77.49
   0  -1   1  855.41   77.39
   0  -1   1  842.42   77.49
   0  -1   1  987.60   77.59
  -1   1  -1   40.30    4.50
   0  -1  -1   44.70    4.20
  -1   1  -1   38.90    4.30
   1   0  -1   42.20    4.40
   1   0  -1   43.60    4.40
  -1   1  -1   45.40    4.50
   1   0  -1   47.80    4.40
  -1   1  -1   47.70    4.60
   0  -1  -1   44.10    4.30
  -1   1  -1   49.70    4.60
   1  -1   1   41.70    4.40
   1  -1   1   51.39    4.70
  -1   0   1   40.40    4.30
  -1   0   1   45.10    4.40
   1  -1   1   38.80    4.50
  -1   0   1   47.70    4.40
   0   1   1   50.69    4.30
   1  -1   1   43.90    4.60
  -1   0   1   35.30    4.40
   1  -1   1   49.80    4.70
   0   1   1   40.00    4.10
  -1   2  -1    0.30    1.10
   2  -1  -1   -0.30    1.50
   2  -1  -1    1.30    1.30
  -1   2  -1   -0.20    1.20
  -1   2  -1   -1.00    1.10
  -1  -1  -1    0.30    1.30
   2  -1  -1    1.80    1.50
  -1  -1  -1   -0.20    1.20
   2  -1  -1    0.00    1.10
  -1  -1  -1    0.60    1.10
   2  -1  -1   -0.70    1.50
   2  -1  -1   -0.50    1.40
  -1   2  -1   -1.40    1.20
  -1   2  -1    0.10    1.90
  -2   1   1    0.70    1.60
  -2   1   1    0.30    1.10
   1   1   1   -2.00    1.00
  -2   1   1    1.20    1.70
   1   1   1    0.60    1.20
   1  -2   1    1.40    1.00
   1  -2   1   -0.50    1.20
   1  -2   1   -0.20    1.40
   1  -2   1    0.20    1.20
   1  -2   1    0.30    1.10
  -2   1   1   -0.30    1.30
  -2   1   1    1.30    1.40
   1  -2   1    0.40    1.70
  -2   1   1    1.90    1.40
   3  -2  -1   73.99    7.40
   3  -2  -1   73.79    7.20
  -2  -1  -1   79.09    7.20
  -1   3  -1   76.59    6.90
   3  -2  -1   77.19    7.00
  -2  -1  -1   76.09    7.30
   3  -2  -1   61.99    7.00
  -2  -1  -1   76.19    7.10
  -2  -1  -1   81.49    7.00
   3  -2  -1   74.39    7.10
   3  -2  -1   67.39    7.10
  -1   3  -1   70.29    6.90
   1  -3   1   76.79    7.30
   2   1   1   75.89    7.30
   1  -3   1   70.39    7.20
  -3   2   1   78.89    7.50
  -3   2   1   81.59    7.50
  -3   2   1   80.39    7.90
   1  -3   1   81.79    7.60
  -3   2   1   79.19    7.70
   2   1   1   79.89    7.60
   1  -3   1   81.29    7.20
   1  -3   1   67.29    7.20
  -3   2   1   77.89    7.60
   2  -2  -1    3.80    1.50
   2  -2  -1    4.80    1.00
  -2   0  -1    2.10    1.60
  -2   0  -1    4.90    1.70
   2  -2  -1    4.60    1.50
  -2   0  -1    3.20    1.50
  -2   0  -1    3.80    1.80
   2  -2  -1    3.40    1.80
   2   0   1    3.30    1.60
   2   0   1    4.80    1.70
   2   0   1    6.60    1.80
   2   0   1    4.50    1.60
   2   0   1    3.20    1.50
  -2   2   1    7.80    1.40
   1  -2  -1   61.29    6.60
   1  -2  -1   66.19    6.70
   1  -2  -1   69.79    6.60
   1  -2  -1   69.59    6.90
   1   1  -1   69.99    6.70
  -2   1  -1   82.59    6.80
  -2   1  -1   83.49    7.00
  -2   1  -1   84.09    7.10
   1  -2  -1   71.89    6.60
  -2   1  -1   66.09    6.80
   1   1  -1   61.19    6.90
   1  -2  -1   78.59    6.60
   1   1  -1   73.09    6.70
  -2   1  -1   62.99    6.80
   1   1  -1   64.59    6.80
  -1  -1   1   78.99    7.60
   2  -1   1   83.49    7.80
   2  -1   1   83.39    7.50
   2  -1   1   83.09    7.60
  -1   2   1   70.39    7.70
   2  -1   1   70.99    7.60
   2  -1   1   83.99    7.90
  -1   2   1   82.19    7.50
  -1  -1   1   83.79    7.60
   2  -1   1   85.79    7.70
  -1  -1   1   83.39    7.60
  -1  -1   1   76.79    7.70
  -2   2  -1   62.59    6.10
  -2   2  -1   55.79    5.90
   0  -2  -1   64.69    5.70
   2   0  -1   51.59    5.70
  -2   2  -1   61.99    6.40
   2   0  -1   66.49    6.10
   2   0  -1   59.69    5.90
   0  -2  -1   54.69    5.60
  -2   2  -1   62.59    6.00
   0  -2  -1   58.89    5.60
   2   0  -1   47.70    6.40
   2   0  -1   57.29    5.90
  -2   2  -1   69.69    6.30
   2  -2   1   54.89    5.50
  -2   0   1   54.79    5.50
  -2   0   1   59.79    5.40
   2  -2   1   48.30    5.40
   0   2   1   63.19    5.20
  -2   0   1   46.20    5.10
   0   2   1   54.19    5.20
   2  -2   1   58.89    5.50
   2  -2   1   50.29    5.60
   0   2   1   44.60    5.30
   2  -2   1   60.79    5.70
  -2   0   1   48.90    5.60
  -2   3  -1    4.80    1.40
  -2   3  -1    8.50    1.30
   3  -1  -1    9.90    2.20
  -1  -2  -1    5.10    1.60
  -2   3  -1    4.00    1.30
   3  -1  -1    7.30    1.60
  -1  -2  -1    7.20    1.60
   3  -1  -1    6.10    1.60
  -1  -2  -1    5.20    1.20
   3  -1  -1    5.30    1.80
  -2   3  -1    5.20    1.70
  -2   3  -1    6.90    1.70
   2  -3   1    6.40    1.40
   2  -3   1    5.70    2.20
  -3   1   1    8.20    2.10
   2  -3   1    8.00    1.80
   1   2   1    7.50    1.50
  -3   1   1    8.40    1.90
   1   2   1    7.70    2.00
  -3   1   1   10.10    1.90
   2  -3   1    7.80    1.90
  -3   1   1    8.40    1.70
  -3   1   1    6.20    1.80
   1   2   1    4.40    1.20
   2  -3   1    7.20    1.30
   1   2   1    6.00    1.30
   2  -3   1    7.00    1.40
  -3   1   1   13.10    2.50
  -2  -2  -1   33.50    3.50
  -2   4  -1   28.40    3.40
  -2  -2  -1   34.80    3.60
   4  -2  -1   30.90    4.00
  -2  -2  -1   28.00    3.90
  -2   4  -1   23.60    3.00
   4  -2  -1   29.30    4.60
   4  -2  -1   30.80    3.40
   4  -2  -1   21.30    3.40
  -2  -2  -1   33.10    3.40
   4  -2  -1   20.50    3.50
   2  -4   1   37.20    3.60
   2   2   1   32.10    3.80
   2  -4   1   28.40    3.10
   2  -4   1   25.30    3.20
  -4   2   1   24.00    4.30
  -4   2   1   30.30    3.60
  -4   2   1   38.10    4.10
   2  -4   1   25.10    3.60
   2  -4   1   29.00    3.70
  -4   2   1   36.00    4.70
  -4   2   1   28.60    4.10
  -3  -2  -1   13.30    2.40
   5  -3  -1   14.50    2.70
   5  -3  -1   11.80    2.60
  -2   5  -1   12.80    2.00
  -3  -2  -1   15.10    2.50
  -2   5  -1   15.10    2.20
  -3  -2  -1    6.80    2.40
   5  -3  -1    9.20    2.50
   5  -3  -1   13.00    2.30
   5  -3  -1    9.20    2.70
  -5   3   1   13.20    3.20
   2  -5   1   11.70    1.90
  -5   3   1   12.30    2.90
   3   2   1   14.60    2.70
   3   2   1   13.50    2.60
   2  -5   1   13.80    2.40
   2  -5   1    9.40    1.90
   2  -5   1    9.40    1.90
  -5   3   1   11.10    2.60
   2  -5   1   15.90    2.80
  -5   3   1   10.10    3.00
   2  -5   1    9.60    2.00
   3   2   1    9.10    2.10
   3   2   1   10.30    1.80
   4  -3  -1   39.10    5.40
  -3  -1  -1   42.00    5.70
  -3  -1  -1   37.40    4.80
   4  -3  -1   49.90    4.90
  -1   4  -1   44.40    4.30
  -3  -1  -1   41.10    4.60
   1  -4   1   35.80    3.40
   3   1   1   26.80    3.40
   3   1   1   38.50    5.00
   3   1   1   35.20    3.90
   1  -4   1   32.00    3.50
   1  -4   1   39.10    4.30
   3   1   1   29.70    4.30
   1  -4   1   35.20    3.70
   3  -3  -1  167.08   14.90
   3  -3  -1  161.98   15.30
   3  -3  -1  154.48   14.70
   3  -3  -1  136.69   14.60
   3  -3  -1  145.39   14.70
   0   3  -1  137.49   14.50
   3  -3  -1  179.88   14.80
   3  -3  -1  179.08   14.70
  -3   0  -1  185.28   15.00
  -3   3   1  175.08   14.70
  -3   3   1  153.28   14.60
   0  -3   1  148.99   14.60
  -3   3   1  164.58   15.10
   2  -3  -1  341.27   30.90
  -3   1  -1  347.67   31.00
  -3   1  -1  342.97   31.10
   2  -3  -1  371.66   31.10
   2  -3  -1  303.47   30.90
  -3   1  -1  354.66   31.00
   2  -3  -1  391.96   30.80
  -3   1  -1  333.97   30.90
  -3   1  -1  316.67   30.90
  -3   1  -1  327.27   31.10
   3  -1   1  319.87   32.50
  -1  -2   1  380.26   32.80
  -2   3   1  360.36   32.60
   3  -1   1  373.46   32.80
   3  -1   1  323.97   32.60
  -2   3   1  386.56   32.50
  -2   3   1  346.27   32.40
  -2   3   1  379.56   32.80
   3  -1   1  336.97   32.80
  -1  -2   1  424.66   32.70
  -1  -2   1  396.06   32.60
  -1  -2   1  325.07   32.40
   1  -3  -1   28.40    3.00
  -3   2  -1   30.90    4.00
  -3   2  -1   25.60    3.60
  -3   2  -1   27.10    3.50
   2   1  -1   27.40    3.90
  -3   2  -1   24.00    3.50
   1  -3  -1   24.20    3.00
  -3   2  -1   34.10    4.10
   1  -3  -1   22.90    3.20
   1  -3  -1   32.00    3.20
   2   1  -1   29.80    3.20
  -3   2  -1   25.80    3.80
   3  -2   1   30.00    3.30
  -2  -1   1   29.50    3.70
  -2  -1   1   29.10    3.40
   3  -2   1   26.40    3.30
  -1   3   1   23.60    2.90
   3  -2   1   33.10    3.80
   3  -2   1   35.40    4.20
   3  -2   1   28.40    3.20
   0  -3  -1   73.09    6.80
   0  -3  -1   68.19    6.60
   0  -3  -1   64.29    6.50
   3  -3   1  104.49   10.70
   3  -3   1  113.09   10.60
  -3   0   1  106.59   10.50
  -3   0   1  105.39   10.60
   3  -3   1  128.79   10.50
   0   3   1  115.89   10.40
  -3   4  -1  372.16   35.20
  -1  -3  -1  461.35   35.40
  -1  -3  -1  426.76   35.50
  -3   4  -1  399.36   35.30
  -3   4  -1  371.56   35.40
  -3   4  -1  404.16   35.60
   4  -1  -1  400.46   35.60
  -3   4  -1  441.26   35.30
   4  -1  -1  356.06   35.50
   4  -1  -1  379.76   35.30
   4  -1  -1  407.56   35.70
  -1  -3  -1  340.27   35.10
   4  -1  -1  358.36   35.60
   3  -4   1  439.66   37.60
  -4   1   1  400.66   37.30
  -4   1   1  363.86   37.20
   3  -4   1  448.56   37.10
   3  -4   1  435.76   37.30
   3  -4   1  472.85   37.20
   3  -4   1  410.76   37.20
  -4   1   1  397.06   37.40
   1   3   1  412.66   37.30
  -4   1   1  364.36   37.00
  -4   1   1  418.36   37.40
  -4   1   1  408.36   37.10
   5  -2  -1   10.10    2.80
   5  -2  -1    7.40    2.70
   3  -5   1    1.50    1.70
   3  -5   1    2.90    2.30
  -5   2   1    8.90    3.00
   3  -5   1    1.00    1.20
   2   3   1    3.50    1.90
   2   3   1    1.40    1.30
   3  -5   1    2.90    1.60
   3  -5   1    4.90    1.30
   2   3   1    2.70    1.40
  -5   2   1    6.50    2.10
  -3   6  -1  209.68   17.90
  -3  -3  -1  182.08   18.20
   3  -6   1  179.18   14.00
  -6   3   1  144.19   14.40
   3  -6   1  128.69   14.30
  -3   7  -1  145.59   13.70
   7  -4  -1  152.18   14.30
   3  -7   1  151.48   13.00
   3  -7   1  142.79   12.90
   4   3   1  129.49   13.10
  -4  -2  -1    4.00    2.20
   6  -4  -1    4.70    2.20
   6  -4  -1    6.50    2.10
  -2   6  -1    2.70    1.40
   6  -4  -1    3.40    2.20
  -2   6  -1    7.10    1.70
  -6   4   1   11.90    4.00
   4   2   1    3.50    2.20
   4   2   1    6.30    1.50
  -6   4   1    8.50    2.90
   5  -4  -1    1.70    1.90
  -4  -1  -1    2.70    2.00
  -1   5  -1    2.50    1.20
  -4  -1  -1    4.60    1.80
   5  -4  -1    3.30    1.70
   5  -4  -1    1.00    1.80
   5  -4  -1    4.80    2.20
  -1   5  -1   -1.20    1.40
  -5   4   1    1.90    1.90
  -5   4   1    3.70    3.20
  -5   4   1    2.70    2.30
   4   1   1    0.60    2.00
   4   1   1    3.90    1.20
   1  -5   1    4.30    1.10
   4   1   1    6.90    2.00
  -5   4   1    2.60    2.30
   1  -5   1    1.30    1.40
  -4   0  -1  241.88   21.30
  -4   0  -1  216.18   21.80
   0   4  -1  226.58   21.10
   0   4  -1  264.57   21.40
  -4   0  -1  247.88   21.30
   4  -4  -1  205.58   21.80
  -4   0  -1  225.58   21.50
   4  -4  -1  249.48   21.40
  -4   0  -1  228.48   21.50
   4  -4  -1  226.78   21.30
   4  -4  -1  222.18   21.30
   4  -4  -1  262.17   21.50
   4   0   1  228.98   21.70
   0  -4   1  240.98   21.10
   4   0   1  229.18   21.50
  -4   4   1  247.78   21.40
  -4   4   1  236.68   21.50
   0  -4   1  268.37   21.20
  -4   4   1  198.38   21.00
   0  -4   1  223.58   21.40
   0  -4   1  264.87   21.20
  -4   4   1  227.68   21.20
   4   0   1  216.28   21.30
   4   0   1  217.68   21.10
  -4   1  -1   10.70    2.40
  -4   1  -1   12.60    2.60
   3  -4  -1   16.20    2.40
  -4   1  -1   13.90    2.20
   1   3  -1   15.00    2.30
   1   3  -1   15.60    2.90
   3  -4  -1   13.10    2.20
   1   3  -1   11.40    2.00
  -4   1  -1   13.00    2.90
   3  -4  -1   12.90    2.50
   3  -4  -1   14.30    2.80
   1   3  -1   13.40    2.20
  -4   1  -1   15.80    2.50
  -4   1  -1   12.00    2.60
  -3   4   1    9.40    1.60
  -1  -3   1   13.70    2.30
  -3   4   1   15.80    2.50
  -1  -3   1   12.10    2.30
   4  -1   1   16.30    2.40
   4  -1   1   13.20    2.10
   4  -1   1   12.00    2.60
   4  -1   1   11.90    2.40
  -1  -3   1   12.30    2.00
   4  -1   1   14.20    2.70
   2   2  -1    1.10    1.40
   2  -4  -1   -0.30    1.30
   2  -4  -1    1.70    1.70
  -4   2  -1    2.70    2.20
  -4   2  -1   -3.00    2.40
   2   2  -1   -0.80    1.40
   2  -4  -1    0.70    1.10
  -4   2  -1    3.90    2.20
   2   2  -1    2.30    1.80
   2  -4  -1    0.30    1.00
   2  -4  -1    0.80    1.90
  -4   2  -1    1.70    2.10
   2  -4  -1    0.50    1.60
  -2  -2   1    1.00    1.30
  -2  -2   1    1.00    1.60
   4  -2   1    7.30    1.90
  -2  -2   1    0.30    1.70
  -2   4   1    2.50    1.10
  -2   4   1    0.50    1.50
  -2  -2   1    2.30    2.00
   4  -2   1    6.40    2.30
  -2  -2   1    4.10    1.40
   4  -2   1    4.10    1.70
  -2  -2   1    0.90    1.70
   4  -2   1    4.60    2.10
   4  -2   1    3.90    1.70
   3   1  -1  140.49   12.70
  -4   3  -1  146.59   12.90
   1  -4  -1  144.89   12.70
  -4   3  -1  147.09   12.80
   3   1  -1  137.09   12.60
  -4   3  -1  124.59   13.00
   1  -4  -1  136.29   12.40
  -4   3  -1  129.29   12.90
  -4   3  -1  119.09   12.60
   1  -4  -1  126.69   12.40
  -4   3  -1  133.99   12.60
   3   1  -1  133.09   13.00
   3   1  -1  140.29   12.70
   1  -4  -1  143.19   12.50
  -4   3  -1  126.99   13.30
  -3  -1   1  143.79   12.50
  -3  -1   1  147.49   12.70
  -3  -1   1  137.59   12.70
   4  -3   1  130.69   12.30
   4  -3   1  115.69   12.90
   4  -3   1  136.89   12.60
   4  -3   1  127.79   12.60
  -1   4   1  137.39   12.20
   4  -3   1  136.09   12.60
   4  -3   1  125.19   12.50
  -3  -1   1  148.79   12.80
   4  -3   1  129.99   12.50
   0  -4  -1   20.80    3.40
  -4   4  -1   21.10    3.20
  -4   4  -1   27.10    3.50
   0  -4  -1   19.40    3.40
  -4   4  -1   23.00    3.50
   0  -4  -1   26.00    2.90
   0  -4  -1   25.60    2.60
   0  -4  -1   18.00    2.80
   4   0  -1   31.70    4.30
  -4   4  -1   25.60    3.70
   4  -4   1   16.90    3.50
   0   4   1   20.40    2.80
   4  -4   1   28.70    3.20
   4  -4   1   22.90    5.00
   4  -4   1   26.80    4.00
   4  -4   1   24.30    3.50
   0   4   1   20.50    2.60
   5  -1  -1    2.40    2.00
  -1  -4  -1    1.60    1.50
  -4   5  -1    3.90    2.40
  -4   5  -1    5.30    1.90
   5  -1  -1    4.30    1.90
  -4   5  -1    1.20    2.20
   5  -1  -1    3.30    1.60
  -4   5  -1    7.20    1.80
  -1  -4  -1    2.30    1.50
   5  -1  -1    2.70    2.70
  -5   1   1    1.70    1.40
   4  -5   1    0.40    2.60
   4  -5   1    2.40    1.90
  -5   1   1    0.80    2.20
   1   4   1    1.30    1.30
  -5   1   1   -1.50    2.00
   4  -5   1    3.10    1.90
   4  -5   1    4.00    1.30
   4  -5   1    0.80    2.30
   4  -5   1   -0.40    1.60
  -5   1   1    0.10    2.50
  -4   6  -1   21.80    2.40
   6  -2  -1   20.60    3.50
  -2  -4  -1   16.80    3.30
  -4   6  -1   21.70    2.90
  -4   6  -1   21.50    3.20
  -2  -4  -1   19.20    3.40
   6  -2  -1   26.70    3.60
  -6   2   1   26.30    4.20
   4  -6   1   23.70    2.80
  -6   2   1   24.50    3.80
   4  -6   1   18.50    3.10
   4  -6   1   17.50    3.80
   4  -6   1   19.40    2.70
  -6   2   1   18.10    3.00
   2   4   1   19.80    2.70
   4  -6   1   21.50    2.80
  -4   7  -1   18.60    2.40
   3   4   1   35.10    4.20
  -7   3   1   42.70    4.70
   8  -4  -1    5.30    3.60
   4  -8   1    1.20    1.50
   4  -8   1    0.90    1.40
  -8   4   1    2.40    3.70
   4   4   1    0.60    1.80
  -4   9  -1    4.50    2.10
  -5  -4  -1    6.00    3.30
  -4   9  -1    6.80    2.70
   5   4   1    3.70    2.50
  -9   5   1    5.80    4.10
   4  -9   1    4.10    2.00
  -5  -3  -1    1.60    2.50
   8  -5  -1    2.90    3.40
  -3   8  -1    2.10    1.70
  -3   8  -1    1.10    1.50
   5   3   1    1.90    1.50
  -8   5   1   -0.20    3.40
   3  -8   1    1.80    1.40
  -5  -2  -1    8.80    2.70
   7  -5  -1   16.10    3.00
   2  -7   1   27.70    3.40
  -7   5   1   33.50    5.10
   6  -5  -1    2.80    2.30
  -5  -1  -1    1.10    2.70
  -5  -1  -1    0.60    2.40
  -5  -1  -1    1.00    1.70
  -1   6  -1    5.40    1.70
   5   1   1    3.90    1.50
   1  -6   1    5.80    1.40
  -6   5   1    1.50    3.50
  -5   0  -1    0.40    2.60
  -5   0  -1    3.00    3.00
  -5   0  -1   -0.70    2.80
  -5   0  -1    0.70    2.40
   0   5  -1    0.30    1.30
   5  -5  -1   -0.40    1.90
  -5   0  -1   -1.10    1.40
   5  -5  -1    1.80    2.20
   0   5  -1    1.70    1.20
   5   0   1    2.30    1.10
  -5   5   1   -1.50    1.70
   5   0   1   -3.80    3.10
   0  -5   1   -1.70    1.30
   5   0   1   -0.10    1.40
   0  -5   1   -0.60    1.20
   5   0   1   -1.40    2.60
  -5   5   1   -0.80    2.50
   5   0   1    2.30    1.90
  -5   5   1    1.10    1.90
   0  -5   1    2.80    1.90
   4  -5  -1    3.50    1.90
  -5   1  -1    8.20    2.80
  -5   1  -1    7.20    2.50
  -5   1  -1    7.10    2.50
   4  -5  -1    2.80    1.70
   1   4  -1    3.80    1.60
   5  -1   1   12.80    3.50
  -1  -4   1   14.40    2.50
  -4   5   1   12.60    2.70
  -1  -4   1   11.20    2.20
   3  -5  -1    1.00    1.50
  -5   2  -1   -1.10    2.50
  -5   2  -1    2.40    2.60
  -5   2  -1    1.90    2.20
   3  -5  -1    2.30    2.30
   2   3  -1    0.70    1.80
  -5   2  -1    0.00    2.30
  -5   2  -1   -0.20    2.90
   2   3  -1    1.40    1.40
  -5   2  -1   -0.60    2.30
  -5   2  -1    1.70    1.60
   3  -5  -1    1.60    2.10
   3  -5  -1    1.00    1.10
   2   3  -1    0.20    1.20
  -2  -3   1    1.20    1.90
  -3   5   1    3.70    1.10
  -3   5   1    0.90    1.70
   5  -2   1    0.20    2.20
   5  -2   1   -0.50    2.00
  -2  -3   1    0.70    1.30
  -2  -3   1   -2.20    2.50
  -3   5   1    3.10    1.30
   5  -2   1    3.10    2.20
   5  -2   1    0.50    1.60
  -2  -3   1    0.20    1.80
   5  -2   1    2.00    1.80
   3   2  -1    0.90    2.00
   3   2  -1    0.90    1.60
  -5   3  -1    1.40    1.50
  -5   3  -1   -2.40    2.90
   3   2  -1   -0.30    2.40
   2  -5  -1   -1.60    1.70
  -5   3  -1   -1.30    2.60
   2  -5  -1    1.90    1.20
  -5   3  -1    1.60    2.20
  -5   3  -1    0.30    2.40
   2  -5  -1   -2.10    2.00
   3   2  -1   -1.30    1.10
   2  -5  -1    1.80    1.50
   2  -5  -1   -0.80    1.20
   5  -3   1    2.00    1.80
  -3  -2   1   -0.80    2.30
  -3  -2   1   -2.00    2.10
  -3  -2   1    1.40    2.50
   5  -3   1   -2.30    1.80
  -2   5   1    2.40    1.20
   5  -3   1    0.80    2.00
  -3  -2   1    0.80    1.60
   5  -3   1   -1.90    1.90
   5  -3   1    0.10    2.40
  -2   5   1    0.80    1.20
   1  -5  -1   15.50    1.80
   4   1  -1   10.30    1.80
   4   1  -1    7.00    2.40
   4   1  -1    5.20    3.00
  -4  -1   1   17.80    3.60
  -4  -1   1   25.60    3.90
   5  -4   1   19.20    4.00
   5   0  -1   12.00    2.40
  -5   5  -1    8.30    2.40
   0  -5  -1   14.30    2.10
   5   0  -1    9.20    1.60
   5   0  -1    7.40    3.10
  -5   5  -1   11.40    2.30
   5   0  -1   10.00    2.20
   5   0  -1    6.70    3.50
   0  -5  -1   11.40    1.70
   5  -5   1   14.10    2.50
   0   5   1   15.10    2.10
   5  -5   1   12.90    2.80
  -5   0   1    7.70    2.90
   5  -5   1    8.60    2.70
  -5   0   1    8.50    2.40
  -5   0   1   10.70    3.00
   5  -5   1   10.00    2.10
  -5   0   1   10.40    2.20
  -5   6  -1    2.30    1.70
  -5   6  -1    3.70    1.90
  -1  -5  -1    1.30    1.70
   6  -1  -1    2.40    2.00
   6  -1  -1    3.20    2.70
   5  -7   1   13.80    2.60
   5  -7   1   10.50    2.00
  -7   2   1    7.10    3.30
  -5   8  -1   10.10    2.30
   8  -3  -1    4.30    3.80
   5  -8   1    7.40    1.90
  -8   3   1    6.40    4.20
   3   5   1    9.90    2.00
  -5   9  -1    2.50    2.50
  -4  -5  -1    1.60    4.00
   9  -4  -1    1.70    3.50
   5  -9   1    4.00    2.10
  -9   4   1    2.80    4.30
   4   5   1    3.40    2.70
  -3   9  -1   20.10    3.70
  -9   6   1   26.50    5.80
   3  -9   1   30.50    4.00
   8  -6  -1   -1.00    3.50
  -2   8  -1    2.50    2.10
  -6  -2  -1    0.20    2.00
  -2   8  -1    1.60    2.30
   2  -8   1    3.40    1.50
  -8   6   1    1.10    3.10
   6   2   1    2.50    2.00
  -1   7  -1   20.70    3.30
  -1   7  -1   27.30    3.50
  -6  -1  -1   30.80    3.60
   1  -7   1   57.99    5.80
  -6   0  -1  144.39   14.40
  -6   0  -1  169.48   15.20
   6   0   1  133.79   12.20
   5  -6  -1   57.09    6.20
  -6   1  -1   45.60    7.50
   5  -6  -1   67.69    6.10
   1   5  -1   62.69    5.90
   5  -6  -1   55.39    6.30
  -1  -5   1   50.09    4.90
   6  -1   1   46.10    5.20
   6  -1   1   46.90    5.10
  -1  -5   1   45.80    5.20
  -5   6   1   43.40    4.80
   4  -6  -1   61.99    5.80
   2   4  -1   51.49    5.80
  -6   2  -1   63.59    7.00
   4  -6  -1   58.19    6.50
   2   4  -1   58.59    5.80
   6  -2   1   27.90    4.00
   6  -2   1   27.20    3.60
   6  -2   1   28.60    3.80
   6  -3   1  392.86   36.50
   6  -3   1  414.96   36.50
   4   2  -1  141.89   12.90
  -6   4  -1  139.59   13.60
  -6   4  -1  135.59   14.10
   4   2  -1  157.98   13.40
   4   2  -1  127.09   13.20
   6  -4   1  139.19   13.30
   6  -4   1  118.49   13.30
  -4  -2   1  147.49   13.10
   6  -4   1  138.69   12.90
  -6   5  -1   10.70    2.70
   1  -6  -1   14.50    2.00
  -6   5  -1    9.50    2.60
  -6   5  -1   20.00    4.50
  -5  -1   1   22.50    4.20
  -1   6   1   21.40    2.80
   0  -6  -1   49.90    5.20
   0   6   1   83.29    7.90
   7  -1  -1  108.99   10.10
  -6   7  -1  103.79   10.00
  -1  -6  -1   88.99    9.70
   6  -7   1  111.59   11.10
   6  -7   1  119.19   11.20
  -7   1   1  104.99   11.00
   1   6   1  138.39   10.90
   6  -7   1  106.79   11.10
   8  -2  -1    7.60    3.30
   8  -2  -1    7.30    2.70
  -6   8  -1    0.40    2.70
  -6   8  -1    4.40    2.40
   6  -8   1   -0.20    2.10
  -8   2   1    1.80    2.20
   2   6   1    0.40    1.80
  -8   2   1    5.80    3.80
   6  -8   1    4.20    2.20
   6  -8   1    0.20    1.90
   9  -3  -1   46.40    6.90
   6  -9   1   39.30    5.40
   3   6   1   50.39    5.30
  -9   3   1   45.50    7.50
  -2   9  -1    1.40    2.50
   2  -9   1    2.40    2.30
  -1   8  -1   -1.70    1.90
   8  -7  -1    3.70    3.50
   8  -7  -1    1.80    2.10
  -7  -1  -1    1.10    2.50
   1  -8   1    3.20    1.70
  -8   7   1   -0.70    2.50
   7  -7  -1   34.10    5.10
   7  -7  -1   33.20    4.20
  -7   0  -1   40.80    4.70
  -7   7   1   35.30    6.40
   7   0   1   41.80    4.30
   7  -1   1   33.90    4.60
   7  -2   1    7.50    3.00
  -7   3  -1   40.60    5.60
   4  -7  -1   51.49    5.40
   3   4  -1   52.59    5.00
   7  -3   1   30.40    5.80
   7  -3   1   46.60    5.10
  -4   7   1   44.80    4.50
   3  -7  -1   29.30    3.80
   4   3  -1   37.80    3.80
  -3   7   1    6.10    1.70
   7  -5   1    3.80    2.70
  -7   6  -1   28.40    4.30
   6   1  -1   26.90    3.50
   6   1  -1   19.30    3.70
   7  -6   1   21.70    3.20
  -1   7   1   25.20    3.30
   7  -6   1   20.30    3.70
   7  -6   1   30.90    4.20
   7   0  -1   21.60    3.70
   7   0  -1   13.90    2.30
  -7   7  -1   20.50    4.20
  -7   7  -1   16.70    2.70
   7  -7   1   13.70    2.40
  -7   0   1   19.50    4.40
  -7   0   1   16.20    3.00
   7  -7   1   13.80    3.20
  -7   8  -1    9.20    3.10
   7  -8   1    5.70    2.50
  -8   1   1   -2.40    2.80
   7  -8   1    1.70    1.80
   1   7   1    0.90    1.90
   7  -8   1    1.80    2.70
  -8   0  -1   -0.10    3.30
   0   8  -1   -0.40    2.60
  -8   0  -1   10.30    4.50
  -8   8   1    5.30    3.80
   7  -8  -1    3.60    2.70
   1   7  -1    2.10    1.80
  -8   1  -1   -1.20    2.60
   8  -2   1    1.20    2.60
  -6   8   1    2.30    2.00
  -6   8   1    1.80    3.00
  -2  -6   1    0.90    2.80
  -8   3  -1    4.20    2.50
  -8   3  -1    1.80    3.90
   3   5  -1    3.20    2.10
   5  -8  -1    2.30    1.70
  -5   8   1    2.70    1.90
   8  -3   1    7.20    3.30
   4  -8  -1    0.70    1.80
   4  -8  -1    4.00    1.90
  -8   4  -1    2.60    3.30
  -4   8   1   15.40    2.60
   8  -4   1   10.10    3.70
  -8   5  -1   23.60    4.00
   3  -8  -1   17.20    2.40
   5   3  -1   16.60    2.80
  -3   8   1   20.50    3.20
  -3   8   1   18.70    2.90
   6   2  -1   -0.90    1.80
  -8   6  -1    4.40    2.80
   2  -8  -1   -0.60    1.50
  -2   8   1    0.20    1.60
   8  -6   1    0.70    2.20
   8  -6   1   -3.60    3.30
  -6  -2   1    0.30    2.10
  -2   8   1    0.90    1.80
  -8   7  -1    2.70    3.50
   1  -8  -1    5.20    2.00
   8  -7   1    9.40    3.20
  -8   0   1   12.90    3.50
   0   8   1   17.20    3.30
   6  -9  -1   19.10    3.30
   6  -9  -1   13.80    3.00
   9  -3   1   38.20    6.30
   4   5  -1   36.20    5.40
  -9   4  -1   50.99    6.40
   5  -9  -1   39.90    5.20
  -9   5  -1   14.30    4.40
   4  -9  -1   15.70    2.60
   5   4  -1   24.40    4.20
  -4   9   1   10.20    2.40
  -4   9   1   14.20    2.60
   6   3  -1   23.50    4.20
   3  -9  -1   21.40    3.90
  -6  -3   1   29.00    5.10
   2  -9  -1   52.89    6.20
  -2   9   1   61.89    6.20
  -7  -2   1   49.50    6.90
   1  -1  -2   31.50    2.90
   1  -1  -2   28.20    2.90
   0   1  -2   28.80    3.70
  -1   0  -2   24.70    3.30
   1  -1  -2   27.10    3.00
  -1   0  -2   21.90    3.40
  -1   0  -2   25.50    3.20
  -1   0  -2   26.30    3.40
  -1   0  -2   28.20    3.30
   1  -1  -2   25.30    2.90
   0  -1   2   33.50    3.50
   1   0   2   35.50    3.70
   0  -1   2   37.90    4.30
   1   0   2   29.60    3.90
  -1   1   2   35.50    3.60
   1   0   2   37.80    4.10
  -1   1   2   41.20    4.40
   1   0  -2  699.83   63.29
   0  -1  -2  637.64   63.29
   0  -1  -2  650.63   63.19
   0  -1  -2  775.22   63.29
  -1   1  -2  705.83   63.29
   0  -1  -2  750.92   63.39
   0  -1  -2  677.43   63.29
  -1   1  -2  715.23   63.29
   0  -1  -2  683.53   63.29
   1   0  -2  744.63   63.29
  -1   1  -2  780.22   63.39
   1   0  -2  750.62   63.29
  -1   1  -2  680.33   63.39
  -1   1  -2  747.03   63.39
  -1   1  -2  662.13   63.29
   1   0  -2  756.02   63.39
  -1   1  -2  638.54   63.29
   0   1   2  659.23   64.99
   1  -1   2  707.13   65.09
   0   1   2  625.54   65.09
  -1   0   2  746.93   64.99
   1  -1   2  676.73   64.99
   0   1   2  784.02   64.99
  -1   0   2  750.82   64.99
   1  -1   2  813.92   65.19
   1  -1   2  721.43   64.99
   1  -1   2  741.53   64.99
  -1   0   2  741.13   64.99
   1  -1   2  798.72   65.09
   0   1   2  703.03   64.99
  -1   0   2  822.62   65.09
  -1   0   2  702.53   64.99
   1  -1   2  656.73   64.99
  -1   2  -2    1.20    1.40
  -1  -1  -2    2.80    1.30
   2  -1  -2    4.00    1.50
  -1  -1  -2    3.80    1.40
   2  -1  -2    5.60    1.60
   2  -1  -2    6.10    1.50
   2  -1  -2    2.80    1.30
   2  -1  -2    3.20    1.50
  -1  -1  -2    5.30    1.30
  -1   2  -2    5.30    1.50
  -1   2  -2    3.80    1.40
  -1   2  -2    8.30    1.80
  -1   2  -2    4.90    1.30
   1  -2   2    8.90    1.70
   1  -2   2    4.60    1.50
   1   1   2    6.10    1.40
   1  -2   2    5.80    1.40
  -2   1   2    4.60    1.50
   1  -2   2    5.50    1.30
   1  -2   2    5.80    1.70
   1  -2   2    7.10    2.20
  -2   1   2    6.60    1.90
   1  -2   2    4.10    2.30
   1  -2   2    3.90    1.50
  -2   1   2    6.70    1.70
  -2   1   2    4.80    1.50
  -2   1   2    4.30    1.50
  -2  -1  -2    4.40    1.30
   3  -2  -2    1.70    1.20
   3  -2  -2    4.30    1.60
  -2  -1  -2    5.30    1.70
   3  -2  -2    4.90    1.50
   3  -2  -2    2.30    1.50
  -1   3  -2    6.20    1.50
   3  -2  -2    4.30    1.80
  -1   3  -2    4.00    1.70
  -2  -1  -2    3.50    1.90
   3  -2  -2    1.80    1.60
  -1   3  -2    3.80    1.50
   2   1   2    6.60    1.50
  -3   2   2    6.20    2.20
  -3   2   2    3.40    2.40
   1  -3   2    6.30    1.20
  -3   2   2    4.90    2.20
   1  -3   2    6.30    2.10
  -3   2   2   10.00    1.80
  -3   2   2    3.90    1.70
   1  -3   2    6.30    1.60
   1  -3   2    3.10    2.40
   2   1   2    4.00    1.80
  -3   2   2    2.60    1.70
   1  -3   2    4.70    1.60
   2  -2  -2  133.39   11.60
   2  -2  -2  120.29   10.80
  -2   0  -2  118.69   11.00
  -2   0  -2  115.99   11.00
   2  -2  -2  108.29   10.90
   0   2  -2  130.49   10.90
  -2   0  -2  114.29   10.90
  -2   0  -2  115.39   11.00
   2  -2  -2  115.69   10.70
   0   2  -2   97.19   11.10
  -2   0  -2  134.09   11.20
  -2   2   2  136.99   11.20
   2   0   2  116.99   11.30
   0  -2   2  134.49   11.20
   0  -2   2  112.59   11.20
   2   0   2  115.99   11.30
  -2   2   2  139.99   11.50
   0  -2   2  101.89   11.30
   2   0   2  118.19   11.20
  -2   1  -2   21.30    3.50
   1  -2  -2   24.60    3.20
   1   1  -2   24.90    3.70
   1   1  -2   26.90    3.00
   2  -1   2   71.29    6.00
  -1   2   2   57.59    6.10
  -1  -1   2   55.59    6.00
   0  -2  -2    6.90    1.20
  -2   2  -2    5.70    2.50
   0  -2  -2    5.20    1.30
  -2   2  -2   11.30    2.10
  -2   2  -2    7.40    1.80
   0  -2  -2    5.90    1.90
   2   0  -2    3.70    1.50
  -2   2  -2    8.40    2.00
   2   0  -2    6.80    1.70
  -2   2  -2   11.10    2.30
   2   0  -2    7.90    1.80
   0  -2  -2    6.80    1.70
   0  -2  -2    9.60    1.80
  -2   2  -2    8.80    1.90
   2   0  -2    7.40    2.30
   2   0  -2    7.40    1.90
   0  -2  -2    5.60    1.50
   0   2   2    5.70    2.30
   2  -2   2   10.10    2.60
   0   2   2    6.60    1.50
   0   2   2   10.90    1.70
  -2   0   2    7.40    1.80
   2  -2   2    9.30    2.30
  -2   0   2    8.50    1.80
   2  -2   2    9.40    1.70
  -2   0   2    6.20    1.80
   2  -2   2    9.30    2.00
   2  -2   2    8.10    2.20
  -1  -2  -2   38.10    3.50
   3  -1  -2   29.70    3.30
  -1  -2  -2   23.40    3.50
  -2   3  -2   27.40    3.20
   3  -1  -2   32.40    3.80
   3  -1  -2   33.00    3.80
  -1  -2  -2   33.80    3.20
  -2   3  -2   33.20    3.40
   3  -1  -2   26.50    3.50
  -2   3  -2   30.70    3.60
   3  -1  -2   27.00    3.40
   3  -1  -2   34.10    4.00
  -2   3  -2   31.00    3.40
  -3   1   2   29.40    4.10
  -3   1   2   30.80    4.10
   2  -3   2   33.70    4.10
   1   2   2   26.50    3.10
  -3   1   2   34.00    3.70
   2  -3   2   33.10    3.20
   2  -3   2   31.10    4.60
   2  -3   2   30.80    3.30
   2  -3   2   33.80    3.30
   2  -3   2   33.70    3.70
  -3   1   2   24.10    3.40
   2  -3   2   28.50    3.80
  -3   1   2   28.30    3.70
   1   2   2   28.70    3.60
  -2   4  -2   50.39    4.80
  -2   4  -2   47.60    4.90
  -2  -2  -2   47.80    4.90
  -2  -2  -2   49.90    5.10
  -2  -2  -2   42.10    5.50
  -2  -2  -2   54.89    5.20
   2   2   2   74.99    7.30
   2   2   2   68.39    6.90
   2  -4   2   71.59    6.60
  -2   5  -2    4.50    1.50
  -3  -2  -2    3.00    1.90
  -2   5  -2    4.10    1.80
  -2   5  -2    4.00    1.50
   5  -3  -2    5.80    2.10
   5  -3  -2    3.70    2.30
   5  -3  -2    2.10    1.70
   5  -3  -2    0.80    2.20
   5  -3  -2    5.80    2.30
   2  -5   2    2.90    1.40
   3   2   2    3.20    1.40
   2  -5   2    4.40    1.40
   2  -5   2    5.30    1.20
   3   2   2    8.90    2.40
  -5   3   2    2.50    2.80
   2  -5   2    3.80    1.70
  -5   3   2    4.70    2.40
  -5   3   2    2.00    2.80
   3   2   2    6.40    2.20
   2  -5   2    5.10    2.00
   4  -3  -2  467.75   40.50
  -3  -1  -2  470.35   40.50
  -1   4  -2  468.05   40.10
   4  -3  -2  387.26   40.30
   4  -3  -2  421.36   40.40
   4  -3  -2  434.26   40.60
  -3  -1  -2  465.95   40.50
  -3  -1  -2  451.85   40.60
  -1   4  -2  469.35   40.40
   4  -3  -2  410.36   40.40
  -3  -1  -2  490.85   40.30
  -3  -1  -2  462.25   40.60
  -4   3   2  471.75   38.90
   1  -4   2  397.96   38.50
  -4   3   2  418.96   39.00
   3   1   2  440.86   38.70
   3   1   2  445.56   38.80
   1  -4   2  457.55   38.40
   3   1   2  392.46   38.60
   1  -4   2  373.56   38.60
   1  -4   2  461.75   38.90
  -4   3   2  428.96   39.20
  -4   3   2  440.66   38.60
   1  -4   2  487.95   38.80
  -4   3   2  392.16   38.60
   3   1   2  425.56   38.80
   0   3  -2   33.20    3.60
  -3   0  -2   26.70    4.00
   3  -3  -2   31.30    3.50
   3  -3  -2   35.70    4.30
  -3   0  -2   35.40    4.90
   3  -3  -2   38.60    3.80
   3  -3  -2   36.10    3.80
  -3   0  -2   43.20    4.90
   0  -3   2   50.59    5.10
   0  -3   2   57.09    5.10
  -3   3   2   43.00    5.40
   3   0   2   49.90    5.30
   1   2  -2   30.60    3.60
   2  -3  -2   28.00    3.40
  -3   1  -2   30.90    4.00
   2  -3  -2   31.10    3.30
   1   2  -2   27.60    3.60
  -3   1  -2   35.20    4.30
   1   2  -2   31.40    3.90
   2  -3  -2   29.50    3.30
   2  -3  -2   34.50    3.50
  -3   1  -2   28.20    4.00
   1   2  -2   28.60    3.10
   2  -3  -2   36.10    4.30
   2  -3  -2   31.10    3.60
  -2   3   2   36.10    3.60
   3  -1   2   44.40    4.50
  -1  -2   2   29.70    3.70
  -2   3   2   30.20    3.50
   3  -1   2   39.60    4.40
  -1  -2   2   30.60    3.70
  -1  -2   2   40.00    3.90
  -1  -2   2   35.30    4.10
  -2   3   2   37.20    4.20
   3  -1   2   39.60    4.10
  -3   2  -2  501.15   42.40
   1  -3  -2  468.35   42.10
  -3   2  -2  469.35   42.30
  -3   2  -2  467.25   42.40
  -3   2  -2  461.45   42.20
   1  -3  -2  489.35   42.00
   2   1  -2  486.75   42.20
  -3   2  -2  467.75   42.40
   1  -3  -2  442.06   42.10
   1  -3  -2  522.55   42.20
   2   1  -2  488.35   42.30
  -3   2  -2  483.35   42.50
   1  -3  -2  457.95   42.20
   1  -3  -2  475.75   42.30
   2   1  -2  455.45   42.30
   2   1  -2  466.45   42.10
  -3   2  -2  397.76   42.20
   3  -2   2  429.56   41.50
  -1   3   2  463.05   41.10
  -2  -1   2  466.85   41.50
  -1   3   2  504.35   41.40
  -1   3   2  491.55   41.60
   3  -2   2  452.65   41.50
  -2  -1   2  471.75   41.30
  -2  -1   2  472.95   41.50
   3  -2   2  450.95   41.40
   3  -2   2  429.56   41.30
  -2  -1   2  464.25   41.40
   3  -2   2  473.55   41.40
   3  -2   2  428.26   41.50
  -3   3  -2   39.70    4.40
   0  -3  -2   35.60    3.90
  -3   3  -2   27.50    4.20
   0  -3  -2   30.50    3.80
  -3   3  -2   37.20    4.10
   0  -3  -2   28.70    3.60
   3  -3   2   34.20    5.00
   0   3   2   41.50    4.10
   3  -3   2   40.60    4.40
   3  -3   2   46.30    4.50
   3  -3   2   47.30    4.40
   3  -3   2   38.00    4.70
   3  -3   2   42.20    5.40
   3  -3   2   40.50    5.10
   0   3   2   43.00    4.60
  -1  -3  -2   33.50    4.00
   4  -1  -2   38.60    4.10
   4  -1  -2   48.00    5.80
   4  -1  -2   34.20    4.10
   4  -1  -2   30.50    4.60
  -1  -3  -2   39.40    3.80
   3  -4   2   37.70    4.80
  -4   1   2   38.90    4.80
   1   3   2   44.80    4.90
  -4   1   2   35.50    4.90
  -4   1   2   46.40    4.50
   3  -4   2   51.49    4.90
   3  -4   2   47.00    4.60
  -4   1   2   37.10    4.30
   3  -4   2   38.80    5.30
   1   3   2   48.00    4.40
   1   3   2   52.19    4.50
  -3   5  -2   43.40    4.50
  -3   5  -2   42.70    4.00
   5  -2  -2   36.90    4.60
   5  -2  -2   35.50    4.70
  -2  -3  -2   44.80    4.20
   5  -2  -2   38.60    4.90
  -2  -3  -2   39.70    4.40
  -3   5  -2   35.70    4.30
   5  -2  -2   44.80    5.70
  -3   5  -2   39.50    4.50
   2   3   2   45.20    4.90
   2   3   2   40.10    4.10
  -5   2   2   35.00    4.50
  -5   2   2   31.30    4.50
  -5   2   2   40.10    5.10
   2   3   2   41.70    4.10
   3  -5   2   42.30    4.20
   3  -5   2   35.50    4.40
   3  -5   2   45.10    4.20
   3  -5   2   39.00    4.10
  -5   2   2   33.40    4.00
   3  -5   2   46.70    5.10
  -3   6  -2   45.20    4.90
   3  -6   2   17.30    2.50
   3  -6   2   15.70    3.20
   3   3   2   16.30    3.00
   3   3   2   22.90    3.80
   3  -6   2   22.40    2.50
  -4  -3  -2   29.60    4.50
   4   3   2   72.59    7.00
  -4  -2  -2   -0.40    1.80
  -4  -2  -2    0.20    1.90
   6  -4  -2    3.10    2.10
  -2   6  -2    2.10    1.70
   6  -4  -2    3.10    2.10
  -2   6  -2   -1.10    1.50
  -6   4   2    5.10    2.70
   4   2   2    0.70    1.20
   4   2   2   -1.30    2.90
   4   2   2    2.10    1.90
  -6   4   2    3.70    3.20
   2  -6   2    0.60    1.00
  -6   4   2    4.10    3.70
   5  -4  -2    5.80    1.80
  -4  -1  -2    1.80    1.90
   5  -4  -2   11.10    2.20
  -4  -1  -2    1.50    1.80
   4   1   2   -1.50    2.40
   4   1   2    0.50    1.20
   4   1   2    0.70    1.90
   1  -5   2    3.10    1.00
   4   1   2    0.80    3.40
   1  -5   2    1.40    1.30
  -5   4   2    7.10    3.00
   4  -4  -2   19.70    2.90
   4  -4  -2   18.30    3.70
   4  -4  -2   20.40    3.30
   0   4  -2   24.50    2.60
   0   4  -2   23.40    2.90
   4  -4  -2   18.60    3.80
   4  -4  -2   23.00    3.20
   4  -4  -2   18.20    3.10
   0  -4   2   24.40    3.60
  -4   4   2   29.30    3.80
  -4   4   2   23.40    3.30
   0  -4   2   21.30    2.70
   0  -4   2   21.10    2.90
  -4   4   2   21.90    3.70
   0  -4   2   24.90    3.10
  -4   4   2   23.80    3.50
   0  -4   2   26.90    3.20
  -4   4   2   16.20    2.80
   3  -4  -2   41.80    5.30
   3  -4  -2   48.90    4.60
  -4   1  -2   40.60    4.90
   1   3  -2   46.00    4.50
  -4   1  -2   44.60    4.50
   1   3  -2   44.70    4.50
  -4   1  -2   37.00    5.60
  -4   1  -2   44.10    5.70
   1   3  -2   34.00    5.20
   3  -4  -2   47.70    4.70
   3  -4  -2   46.80    4.30
  -4   1  -2   39.40    4.80
  -4   1  -2   43.50    5.10
   1   3  -2   43.10    4.30
   3  -4  -2   38.80    4.50
  -1  -3   2   42.90    4.60
   4  -1   2   38.20    5.60
   4  -1   2   43.70    4.70
  -1  -3   2   49.90    4.80
  -1  -3   2   53.89    4.70
  -3   4   2   42.10    5.10
   4  -1   2   46.70    4.50
  -3   4   2   37.60    4.40
  -1  -3   2   50.79    4.60
   4  -1   2   41.50    5.50
  -1  -3   2   46.70    4.90
   2  -4  -2    4.10    1.30
   2  -4  -2    3.10    1.80
   2  -4  -2    3.30    1.90
   2  -4  -2    2.10    1.60
   2   2  -2    3.60    1.80
  -4   2  -2    2.00    1.40
  -4   2  -2    2.40    2.20
   2  -4  -2    3.70    2.10
   2   2  -2    4.10    2.20
   2  -4  -2    2.40    1.40
   2   2  -2    3.10    2.50
  -4   2  -2    0.30    2.50
  -4   2  -2    0.70    2.00
  -4   2  -2    4.70    2.40
   2  -4  -2    3.30    1.10
   4  -2   2    1.30    1.60
   4  -2   2    4.30    2.20
  -2  -2   2    3.70    1.60
  -2  -2   2    3.10    1.80
  -2  -2   2    2.50    1.60
   4  -2   2    0.50    1.50
   4  -2   2    3.80    2.60
   4  -2   2    3.60    1.60
  -2   4   2    0.60    1.10
  -2  -2   2    8.10    2.10
   3   1  -2    8.60    2.70
   1  -4  -2    5.70    1.60
   1  -4  -2    6.60    1.80
   3   1  -2    7.30    2.20
   1  -4  -2    5.90    1.20
   3   1  -2    8.50    2.70
   3   1  -2    9.50    2.00
   1  -4  -2    5.40    1.50
   3   1  -2    5.20    1.80
  -4   3  -2    6.40    2.80
  -4   3  -2   10.00    2.90
   1  -4  -2    6.60    1.90
  -4   3  -2    9.90    2.60
  -3  -1   2    9.60    2.50
   4  -3   2    7.60    2.00
  -1   4   2    5.70    1.40
  -3  -1   2   10.50    1.90
   4  -3   2   12.80    2.70
  -3  -1   2    9.00    2.40
  -1   4   2    9.00    1.70
  -3  -1   2   15.00    2.70
  -3  -1   2   13.20    2.20
  -4   4  -2  181.18   14.80
   4   0  -2  163.28   14.60
  -4   4  -2  147.29   14.60
   4   0  -2  163.68   15.10
   0  -4  -2  145.69   14.40
   4   0  -2  168.98   14.50
   0  -4  -2  163.58   14.40
   4   0  -2  162.18   14.80
   4   0  -2  147.39   15.10
   0  -4  -2  154.28   14.60
   0  -4  -2  152.58   14.70
  -4   4  -2  153.08   14.80
   4  -4   2  182.38   15.30
  -4   0   2  157.78   15.50
   4  -4   2  154.78   15.40
   4  -4   2  164.18   15.20
   4  -4   2  188.98   15.20
  -4   0   2  152.98   15.50
   4  -4   2  187.18   15.40
  -4   0   2  160.08   15.10
   4  -4   2  163.28   15.30
   0   4   2  161.08   15.00
  -4   0   2  169.48   15.80
   4  -4   2  160.78   16.00
  -4   0   2  155.08   15.60
  -4   5  -2    3.60    2.40
  -1  -4  -2    1.40    1.50
  -4   5  -2    4.00    1.80
  -4   5  -2    0.30    2.20
  -1  -4  -2    2.10    1.60
   5  -1  -2    6.20    2.80
  -4   5  -2    2.20    1.70
   4  -5   2    3.90    1.90
   4  -5   2    0.80    2.00
   1   4   2    0.90    1.40
   4  -5   2    3.40    2.60
   4  -5   2    0.10    1.50
   4  -5   2    1.90    2.30
  -5   1   2   10.70    3.20
   4  -5   2   -0.80    2.70
   6  -2  -2    6.70    2.40
  -2  -4  -2    6.70    2.10
  -4   6  -2    9.30    1.80
  -2  -4  -2    7.40    1.90
  -4   6  -2    8.10    2.00
   4  -6   2    0.90    3.30
  -6   2   2   10.20    3.00
   2   4   2    7.80    1.60
   4  -6   2    3.80    1.50
   4  -6   2    3.60    2.00
  -6   2   2   12.20    3.30
  -6   2   2    1.60    1.50
   4  -6   2    6.00    1.50
   2   4   2    5.80    2.40
  -4   7  -2  132.39   11.50
   7  -3  -2  118.79   12.20
   4  -7   2  142.69   13.00
   3   4   2  141.09   13.10
   8  -4  -2    0.90    2.90
  -4  -4  -2   -0.60    2.50
   8  -4  -2    0.80    2.60
  -4   8  -2    3.70    2.20
  -8   4   2    6.20    3.40
   4  -8   2   -1.40    1.50
   4   4   2    0.30    1.40
   4  -8   2   -2.00    1.50
  -4   9  -2    0.50    2.10
  -4   9  -2   -2.30    2.40
  -5  -4  -2    5.80    3.20
  -9   5   2    1.20    4.20
   5   4   2    3.00    2.10
   4  -9   2    0.50    2.00
  -5  -3  -2    2.20    2.30
  -3   8  -2    1.10    1.80
  -3   8  -2    1.50    1.90
  -8   5   2   -0.20    3.40
   3  -8   2    0.10    1.40
   5   3   2    0.90    1.70
  -2   7  -2   48.90    5.30
  -5  -2  -2   59.69    6.60
   0   5  -2    0.60    1.10
  -5   0  -2    1.10    1.50
  -5   0  -2    1.70    2.60
   5  -5  -2    0.30    1.90
   0   5  -2    0.40    1.30
   5  -5  -2    0.50    1.90
  -5   0  -2    3.00    2.80
  -5   0  -2    1.30    2.90
  -5   0  -2    0.70    2.60
   0  -5   2    0.80    1.50
  -5   5   2    1.40    2.50
   0  -5   2    0.40    1.20
   5   0   2    0.80    1.90
   5   0   2    1.20    1.30
  -5   5   2    2.60    1.50
   0  -5   2    1.40    1.80
  -5   5   2    3.50    2.10
   5   0   2   -1.90    2.40
   0  -5   2   -0.40    1.90
   5   0   2    0.60    1.00
   1   4  -2   62.59    7.10
   4  -5  -2   86.39    7.70
  -1  -4   2   92.39    8.80
   2   3  -2   -1.10    1.60
   3  -5  -2    0.30    2.10
  -5   2  -2    1.10    2.80
  -5   2  -2   -1.40    2.20
   3  -5  -2   -0.10    1.50
  -5   2  -2   -0.60    1.60
  -5   2  -2   -0.20    2.30
  -5   2  -2   -0.30    2.50
   2   3  -2   -0.10    1.30
   3  -5  -2    0.60    1.10
  -5   2  -2   -0.30    2.40
  -3   5   2    0.60    1.00
  -2  -3   2    1.00    1.90
  -3   5   2   -0.80    1.10
  -2  -3   2   -0.30    1.50
   5  -2   2    1.10    2.50
   5  -2   2    1.10    2.20
  -2  -3   2   -1.60    2.00
   5  -2   2    0.20    2.30
  -2  -3   2   -0.80    1.90
   5  -2   2    1.10    1.60
  -3   5   2   -1.10    1.60
  -2  -3   2    1.30    1.70
   5  -2   2    1.00    1.70
   3   2  -2   -0.90    3.20
   2  -5  -2   -0.10    2.00
  -5   3  -2   -0.20    2.40
   3   2  -2    2.20    2.10
   2  -5  -2   -0.60    1.60
   3   2  -2    1.80    1.90
  -5   3  -2    2.90    2.30
   2  -5  -2    0.70    1.50
   3   2  -2    1.50    2.20
   2  -5  -2    1.50    1.10
  -5   3  -2   -1.20    2.70
   2  -5  -2   -0.10    1.30
  -5   3  -2    0.90    1.50
  -3  -2   2   -0.30    2.00
   5  -3   2    2.90    2.10
  -3  -2   2    2.40    1.90
  -3  -2   2   -0.60    2.10
  -2   5   2    3.10    1.20
   5  -3   2    1.90    2.20
  -3  -2   2   -1.00    1.80
   5  -3   2    1.00    2.50
   5  -3   2   -0.30    1.60
  -2   5   2    2.10    1.20
   1  -5  -2   63.69    6.50
  -4  -1   2  225.38   18.50
  -4  -1   2  173.08   18.20
   0  -5  -2    1.80    1.10
   5   0  -2    2.30    3.50
   5   0  -2    0.30    2.00
   5   0  -2   -0.60    1.80
  -5   5  -2   -0.50    2.90
  -5   5  -2    3.40    2.10
   0  -5  -2    1.00    1.60
  -5   5  -2    3.10    1.80
   0   5   2    0.80    1.30
   5  -5   2    4.00    2.10
   5  -5   2    4.60    1.50
   5  -5   2    4.40    1.70
  -5   0   2    1.40    1.90
  -5   0   2   -2.20    2.80
   5  -5   2    2.00    2.00
   6  -1  -2    1.80    2.40
   5  -7   2   26.60    3.50
   5  -7   2   26.60    3.50
  -5   8  -2    1.00    1.40
   8  -3  -2    9.40    3.00
  -5   8  -2    1.10    2.20
  -8   3   2    3.50    4.10
   5  -8   2    2.50    1.60
   3   5   2    3.60    1.70
  -5   9  -2    0.60    2.80
  -4  -5  -2    4.30    3.90
  -9   4   2    3.50    4.70
   5  -9   2    2.00    2.10
   4   5   2   -0.40    1.90
  -6  -3  -2   19.60    3.70
   3  -9   2    8.90    2.20
  -2   8  -2    2.50    2.00
   8  -6  -2    1.20    3.20
  -6  -2  -2   -1.00    2.20
  -2   8  -2    0.80    1.80
  -8   6   2    7.40    3.70
   7  -6  -2  147.99   13.10
  -1   7  -2  140.19   12.60
  -6  -1  -2  133.59   13.80
  -6  -1  -2  122.29   12.90
   6   1   2  125.09   10.80
  -7   6   2  104.79   11.90
  -6   0  -2   35.30    4.30
  -6   0  -2   40.40    5.90
   0   6  -2   42.60    4.50
   0  -6   2   19.10    3.10
   6   0   2   27.60    2.80
  -6   1  -2   19.80    3.60
  -6   1  -2   17.50    2.90
   1   5  -2   12.20    2.40
   5  -6  -2   15.80    2.80
   5  -6  -2   10.50    2.70
   6  -1   2   25.70    4.10
  -1  -5   2   34.70    3.90
   6  -1   2   26.60    4.30
   6  -1   2   39.80    4.90
   2   4  -2  209.18   17.30
   2   4  -2  222.38   17.40
   2   4  -2  167.48   17.30
  -6   2  -2  166.18   17.70
  -6   2  -2  186.48   18.00
   4  -6  -2  221.18   17.40
  -6   2  -2  165.18   18.00
  -6   2  -2  174.88   17.40
  -4   6   2  198.48   17.80
  -2  -4   2  218.28   17.70
   6  -2   2  204.88   18.00
   6  -2   2  164.58   17.70
  -2  -4   2  199.68   17.70
   6  -2   2  169.18   17.60
  -4   6   2  192.18   17.40
   3  -6  -2   36.70    4.50
  -6   3  -2   43.70    6.00
   3  -6  -2   53.89    4.60
   3  -6  -2   42.80    4.80
  -6   3  -2   38.60    5.40
  -3   6   2   53.29    5.60
   6  -3   2   55.49    5.90
  -3  -3   2   61.89    6.00
  -4  -2   2   30.90    4.60
  -2   6   2   21.50    3.00
  -2   6   2   28.70    3.00
  -4  -2   2   29.10    4.00
  -6   5  -2   71.09    8.00
   5   1  -2   59.09    7.60
   5   1  -2   67.09    6.30
  -6   5  -2   61.29    7.00
  -6   5  -2   67.99    7.10
  -1   6   2   89.59    7.30
   6  -5   2   66.99    7.50
  -5  -1   2   63.79    8.20
   6  -5   2   90.59    8.00
  -5  -1   2   73.49    8.40
   6  -5   2   71.59    8.20
   6  -5   2   75.59    7.90
  -6   6  -2   70.29    6.50
   6   0  -2   59.29    6.70
   6   0  -2   49.99    6.60
  -6   6  -2   74.99    7.10
  -6   0   2   43.30    6.00
  -6   0   2   39.00    4.60
   7  -1  -2   27.20    4.10
   1   6   2   50.29    5.30
   6  -7   2   57.39    5.80
   6  -7   2   53.59    5.80
  -6   8  -2    5.70    2.80
  -6   8  -2   11.90    2.50
   6  -8   2   14.20    3.50
   6  -8   2    9.50    2.10
  -8   2   2   10.00    4.40
   6  -8   2    8.30    2.30
  -8   2   2   11.50    2.70
   2   6   2    8.10    2.10
  -3  -6  -2    8.70    3.20
  -9   3   2   12.40    6.30
   3   6   2   12.90    2.90
  -2   9  -2    1.50    2.40
   2  -9   2    1.20    2.30
   8  -7  -2    4.40    3.60
  -7  -1  -2    2.50    2.70
  -1   8  -2   -3.90    1.90
   8  -7  -2   -0.90    2.00
  -8   7   2    0.70    2.70
   1  -8   2   -0.20    1.70
   7  -7  -2   11.10    3.40
   7  -7  -2    9.30    2.10
  -7   0  -2   14.70    2.70
   7  -1   2    6.70    3.00
   7  -2   2    5.20    2.90
  -5   7   2    4.90    2.20
  -2  -5   2    1.20    2.40
  -7   3  -2   17.50    3.20
  -7   3  -2   25.60    4.40
   4   3  -2   38.70    4.70
   3  -7  -2   49.40    4.80
  -7   4  -2   52.39    6.40
  -3   7   2   15.90    2.40
  -2   7   2    0.10    1.30
   7  -5   2    3.10    2.80
  -2   7   2    2.00    1.30
   1  -7  -2    1.00    1.30
   6   1  -2    2.40    1.70
   7  -6   2   13.30    2.70
   7  -6   2   20.00    3.00
   7   0  -2   22.20    4.30
  -7   7  -2   33.20    4.80
   0  -7  -2   25.20    3.70
   7   0  -2   25.90    3.60
  -7   7  -2   23.10    4.00
   7  -7   2   27.10    4.10
   0   7   2   27.70    4.30
   7  -7   2   28.00    4.50
  -7   0   2   29.10    3.80
   7  -7   2   27.90    4.80
  -7   8  -2    0.50    3.20
  -7   8  -2   -1.40    2.40
   7  -8   2   -2.20    2.40
   1   7   2    0.40    2.00
   7  -8   2   -1.10    1.90
  -8   1   2    1.60    2.10
   7  -9   2   -1.00    3.20
  -8   0  -2   -0.10    3.60
   0   8  -2    3.70    2.70
   1   7  -2   32.80    3.70
  -8   1  -2   24.50    5.00
  -8   1  -2   19.70    3.70
  -1  -7   2   29.30    5.40
   6  -8  -2    1.70    2.00
  -8   2  -2    4.30    3.80
   2   6  -2    0.80    2.30
   3   5  -2    0.90    2.30
  -8   3  -2    3.10    2.10
  -8   3  -2    1.90    3.50
   5  -8  -2    4.90    2.10
   8  -3   2    6.00    2.60
  -5   8   2    4.30    1.90
   4  -8  -2   38.50    3.80
  -8   4  -2   29.70    5.70
   4  -8  -2   22.30    3.90
   8  -4   2   39.80    4.50
  -4   8   2   31.10    4.10
   5   3  -2    1.40    1.70
   8  -5   2    9.60    2.90
   8  -5   2   14.00    4.20
   6   2  -2   -0.90    2.50
   2  -8  -2    0.00    1.60
  -8   6  -2    1.10    2.90
   8  -6   2   -0.30    2.00
   8  -6   2    1.70    3.20
  -2   8   2    0.80    1.80
  -6  -2   2    4.10    2.50
  -8   7  -2   27.60    5.40
   1  -8  -2   20.90    3.70
   8  -7   2   27.40    5.30
   8  -7   2   21.20    3.60
   8  -7   2   27.80    5.40
  -8   8  -2    8.30    3.90
  -8   8  -2    7.40    2.70
   0   8   2    3.70    3.10
  -8   0   2   15.80    3.20
   7  -9  -2   64.49    7.60
  -9   3  -2   39.50    8.00
   6  -9  -2   27.30    4.50
   3   6  -2   22.70    4.10
  -6   9   2   15.80    3.10
   4   5  -2   13.60    3.10
  -9   4  -2   23.30    4.70
  -5   9   2    8.50    2.40
   5   4  -2   50.39    5.50
   4  -9  -2   49.10    5.50
  -4   9   2   64.29    6.50
  -4   9   2   55.49    6.30
   3  -9  -2   12.60    2.30
   6   3  -2   16.50    3.10
  -6  -3   2   31.50    5.20
   9  -6   2   30.00    5.10
  -2   9   2   19.90    3.30
   0   0  -3 3455.55  299.37
   0   0  -3 3042.40  298.77
   0   0  -3 3405.46  298.67
   0   0  -3 3460.25  298.77
   0   0  -3 3337.57  298.67
   0   0  -3 3349.26  298.77
   0   0  -3 3445.26  298.87
   0   0   3 2816.32  250.27
   0   0   3 3074.39  250.67
   0   0   3 2518.05  250.27
   0   0   3 2919.41  250.07
   0   0   3 2536.55  250.17
   0   0   3 2929.91  250.17
   0   0   3 2876.31  250.17
   0   1  -3    5.00    1.30
   0   1  -3    3.60    1.20
  -1   0  -3    1.40    1.50
   0   1  -3    2.80    2.40
  -1   0  -3    5.10    1.50
   1  -1  -3    3.80    1.10
   0   1  -3    6.50    1.90
   1  -1  -3    2.30    1.20
   1  -1  -3    1.40    1.50
   0   1  -3    6.50    1.80
  -1   0  -3    3.80    1.10
  -1   0  -3    0.50    1.80
   0   1  -3    4.90    1.60
  -1   0  -3    4.60    1.70
   0  -1   3    5.20    2.20
   1   0   3    4.50    1.60
  -1   1   3    7.70    1.50
   1   0   3    4.60    1.60
   0  -1   3    5.40    1.20
   0  -1   3    2.80    1.60
  -1   1   3    4.10    1.30
   0  -1   3    5.30    1.50
  -1   1   3    6.20    2.20
   1   0   3    2.20    1.70
   0  -1   3    2.10    2.00
   1   0   3    3.30    1.70
   1   0   3    2.20    1.50
   0  -1   3    7.20    2.00
   0  -1   3    5.40    1.40
   1   0   3    5.90    1.50
  -1   1  -3    3.90    1.90
   1   0  -3    4.90    1.40
   0  -1  -3    2.50    1.40
  -1   1  -3    5.40    2.30
  -1   1  -3    2.90    1.60
   1   0  -3    5.00    1.30
   0  -1  -3    2.70    1.30
   0  -1  -3    5.50    2.00
   1   0  -3    3.10    1.40
  -1   1  -3    3.00    1.10
  -1   1  -3    4.70    1.50
  -1   1  -3    1.60    1.10
   1   0  -3    6.60    1.60
  -1   1  -3    5.90    2.10
   0  -1  -3    4.40    1.60
  -1   1  -3    2.60    1.40
   0  -1  -3    0.80    1.00
  -1   0   3    6.90    1.50
   1  -1   3    3.70    2.10
   1  -1   3    2.30    1.50
   1  -1   3    6.20    2.50
   1  -1   3    4.30    1.10
  -1   0   3    6.10    1.80
   0   1   3    6.50    1.70
   1  -1   3    3.40    2.20
   0   1   3    2.50    1.40
   1  -1   3    6.00    1.50
   1  -1   3    3.70    1.50
   0   1   3    3.60    1.50
   0   1   3    6.60    2.10
   0   1   3    2.90    1.30
  -1   0   3   10.30    2.10
   2  -1  -3  638.34   52.99
  -1  -1  -3  626.64   52.89
   2  -1  -3  572.64   52.79
   2  -1  -3  599.74   52.79
  -1  -1  -3  567.24   52.89
  -1   2  -3  568.94   52.79
  -1  -1  -3  583.24   52.79
  -1   2  -3  629.24   52.79
   2  -1  -3  563.64   52.79
   2  -1  -3  567.34   52.89
  -1   2  -3  635.54   52.79
  -1   2  -3  526.25   52.99
  -1  -1  -3  580.94   52.69
   2  -1  -3  580.74   52.89
  -1   2  -3  576.24   52.69
   1  -2   3  556.54   53.29
  -2   1   3  552.44   53.39
   1  -2   3  544.45   53.49
  -2   1   3  674.73   53.59
   1   1   3  603.24   53.49
   1  -2   3  525.65   53.39
  -2   1   3  652.53   53.49
   1  -2   3  646.04   53.29
   1  -2   3  675.73   53.49
  -2   1   3  571.44   53.29
   1  -2   3  537.55   53.49
   1   1   3  521.85   53.39
   1  -2   3  662.43   53.59
  -2   1   3  595.04   53.49
   3  -2  -3   -0.60    1.40
  -2  -1  -3   -1.30    1.50
   3  -2  -3   -1.40    1.50
  -1   3  -3    0.50    1.50
  -2  -1  -3    0.10    1.20
   3  -2  -3   -1.40    1.50
   3  -2  -3   -0.10    1.30
  -2  -1  -3    0.00    2.00
   3  -2  -3    1.20    1.30
  -1   3  -3    1.00    1.70
  -1   3  -3   -2.50    1.40
  -1   3  -3    1.20    1.20
   3  -2  -3   -0.80    1.50
  -2  -1  -3   -1.20    1.50
  -2  -1  -3    1.10    1.60
  -3   2   3    1.30    1.60
   1  -3   3    1.20    2.00
  -3   2   3    3.10    1.60
   1  -3   3   -0.70    1.50
   2   1   3    0.20    1.90
   2   1   3    0.60    1.40
   1  -3   3    2.50    0.90
  -3   2   3    1.00    0.90
  -3   2   3   -1.00    1.40
   1  -3   3   -2.20    2.60
   1  -3   3    2.20    1.60
  -3   2   3   -0.70    2.00
   2   1   3   -0.40    0.80
   2   1   3    0.40    1.40
  -3   2   3    0.70    2.30
   1  -3   3   -0.20    1.70
   2  -2  -3    2.60    2.40
  -2   0  -3    4.10    1.60
   2  -2  -3    2.00    1.20
   2  -2  -3    2.60    1.30
   2  -2  -3    1.30    1.20
   0   2  -3    5.00    1.60
  -2   0  -3    2.10    1.10
  -2   0  -3    3.70    1.80
  -2   0  -3    3.50    2.40
  -2   0  -3    3.40    1.80
   0   2  -3    3.30    1.40
   2  -2  -3    1.20    1.30
   2  -2  -3    2.70    1.00
   0   2  -3    4.00    2.50
  -2   0  -3    4.10    1.60
   2  -2  -3    2.20    1.30
   0   2  -3    3.90    1.50
   2   0   3    4.50    2.40
   2   0   3    5.30    1.90
   0  -2   3    3.10    1.40
   0  -2   3    5.20    1.70
   2   0   3    7.20    1.50
   0  -2   3    2.00    1.30
  -2   2   3    4.50    1.00
  -2   2   3    4.60    1.60
  -2   2   3    5.00    1.30
   0  -2   3    2.50    1.90
   0  -2   3    1.40    1.70
  -2   2   3    4.00    1.20
   2   0   3    5.10    1.50
   2   0   3    5.50    2.10
   1   1  -3 8791.22  767.32
  -2   1  -3 7242.08  767.22
   1  -2  -3 8745.92  768.42
   1   1  -3 7839.82  766.22
   1   1  -3 9999.00  767.92
  -2   1  -3 7786.82  768.12
   1  -2  -3 8389.06  768.72
  -2   1  -3 8152.78  768.52
   1  -2  -3 8187.38  767.72
   1   1  -3 8780.02  767.22
  -2   1  -3 8547.45  768.42
  -2   1  -3 9985.70  768.32
   1  -2  -3 7918.71  768.52
   1  -2  -3 9228.78  766.12
   1   1  -3 9408.26  768.82
  -2   1  -3 8677.03  768.52
   1  -2  -3 9085.59  768.62
   1   1  -3 8560.24  770.12
  -1  -1   3 9767.52  770.52
  -1  -1   3 9856.61  771.02
   2  -1   3 7994.60  769.62
  -1   2   3 8150.88  768.62
  -1   2   3 9392.56  771.12
   2  -1   3 7925.71  770.52
  -1  -1   3 7878.41  768.12
  -1   2   3 8956.70  770.32
  -1  -1   3 9433.06  769.72
   2  -1   3 8363.36  769.42
   2  -1   3 8328.17  770.12
  -1  -1   3 7864.51  772.42
  -1   2   3 8582.44  771.22
   0  -2  -3    3.80    1.50
  -2   2  -3    5.40    2.00
  -2   2  -3    4.40    2.10
  -2   2  -3    4.30    2.20
   2   0  -3    4.80    1.30
   0  -2  -3    4.90    2.00
   0  -2  -3    2.10    1.40
  -2   2  -3    2.60    2.00
   0  -2  -3    3.40    1.50
  -2   2  -3    1.90    1.50
   2   0  -3    5.50    1.70
   0  -2  -3    2.70    1.30
  -2   2  -3    2.20    1.80
  -2   2  -3    4.00    1.80
   0  -2  -3    2.60    1.00
   0  -2  -3    2.90    1.30
   2   0  -3    4.10    1.70
   2   0  -3    4.60    1.30
   2  -2   3    2.30    2.20
   0   2   3    2.10    2.10
   2  -2   3    5.30    2.40
  -2   0   3    5.80    1.50
  -2   0   3    4.50    1.50
   2  -2   3    2.70    2.30
   0   2   3    2.60    1.20
   2  -2   3    4.90    2.20
   2  -2   3    5.90    2.00
   0   2   3    6.20    1.50
   3  -1  -3    1.70    1.50
  -1  -2  -3    0.00    1.60
   3  -1  -3    3.30    1.90
   3  -1  -3    1.80    1.10
  -1  -2  -3   -0.30    0.90
  -2   3  -3    0.20    1.00
  -1  -2  -3    0.00    1.30
  -2   3  -3    0.60    1.30
  -1  -2  -3    0.10    1.50
   3  -1  -3   -0.10    1.10
  -2   3  -3   -1.70    1.80
  -2   3  -3   -2.00    2.90
   3  -1  -3    0.90    1.70
   2  -3   3    0.70    2.20
   2  -3   3    1.00    2.00
   1   2   3   -0.50    0.80
   1   2   3    1.50    1.20
   2  -3   3   -0.60    1.00
   2  -3   3    0.30    2.70
  -3   1   3    3.00    2.00
  -3   1   3    2.70    1.60
  -3   1   3    2.10    1.50
   2  -3   3    4.30    1.30
  -3   1   3    1.60    1.40
   2  -3   3    1.70    1.20
   2  -3   3    1.20    1.90
  -3   1   3    2.30    1.90
  -2   4  -3 1937.71  205.28
   4  -2  -3 2195.18  205.58
  -2  -2  -3 2543.15  205.78
   4  -2  -3 2267.47  204.78
  -2  -2  -3 2620.64  205.28
  -2   4  -3 2296.57  204.08
  -2  -2  -3 2561.14  205.08
  -2   4  -3 2586.74  205.38
   4  -2  -3 2066.19  204.68
   4  -2  -3 1976.20  204.88
   4  -2  -3 2270.37  205.28
   2  -4   3 2446.56  203.88
  -4   2   3 2221.48  203.68
   2  -4   3 2672.73  203.58
  -4   2   3 2153.08  202.98
   2   2   3 2011.30  202.88
  -4   2   3 2041.90  203.38
  -4   2   3 2049.09  202.48
   2   2   3 2394.16  202.98
  -4   2   3 2170.88  203.78
   2   2   3 2435.26  203.48
   2  -4   3 2256.57  203.08
  -4   2   3 2015.30  202.48
   2  -4   3 2652.23  203.28
   2   2   3 2235.88  203.48
   2   2   3 2174.88  203.38
   2  -4   3 2557.04  202.58
   5  -3  -3   27.00    4.70
   3   2   3   15.30    3.10
  -5   3   3   19.00    3.60
  -5   3   3   24.90    4.80
  -3  -1  -3   26.60    3.20
   4  -3  -3   21.30    3.10
  -1   4  -3   17.10    3.30
   4  -3  -3   24.70    3.00
   4  -3  -3   22.90    3.00
   4  -3  -3   20.50    3.30
   4  -3  -3   26.70    3.70
  -4   3   3   30.50    4.20
   1  -4   3   24.10    3.50
  -4   3   3   32.60    3.70
   1  -4   3   28.90    4.00
   1  -4   3   25.30    3.40
  -4   3   3   23.70    4.20
   1  -4   3   35.30    4.50
  -4   3   3   33.10    3.60
  -3   0  -3  832.52   78.39
   3  -3  -3  854.61   78.59
   3  -3  -3  925.31   78.19
   3  -3  -3  946.61   78.39
   0   3  -3  784.12   78.29
  -3   0  -3  893.31   78.09
   3  -3  -3  907.11   78.19
   0   3  -3  962.80   77.89
  -3   0  -3  944.51   78.39
  -3   0  -3  867.31   78.29
   3  -3  -3  785.12   78.19
  -3   0  -3  881.31   78.29
  -3   0  -3  802.92   78.39
   3   0   3  796.42   83.59
  -3   3   3  928.41   84.29
   0  -3   3 1075.69   83.99
   0  -3   3 1005.10   83.79
   3   0   3 1037.80   83.89
   3   0   3  926.51   83.69
   0  -3   3  790.82   83.79
   3   0   3  891.81   83.99
  -3   3   3  978.40   83.99
   0  -3   3 1010.80   84.19
   3   0   3  801.12   83.99
   0  -3   3  913.41   83.39
  -3   3   3 1057.19   83.99
  -3   1  -3    9.20    2.70
   2  -3  -3    6.30    1.70
  -3   1  -3   14.20    2.10
  -3   1  -3    8.60    2.40
   1   2  -3    9.90    1.50
   1   2  -3    9.00    1.90
   1   2  -3   10.10    2.10
   2  -3  -3    6.80    2.20
   2  -3  -3   13.40    2.20
  -3   1  -3   14.30    2.80
   1   2  -3   12.60    2.50
   3  -1   3   17.50    2.50
  -1  -2   3   23.30    2.70
   3  -1   3   13.70    2.90
   3  -1   3   17.90    3.30
   3  -1   3   14.80    3.20
  -1  -2   3   20.70    2.70
   3  -1   3   19.10    3.00
   3  -1   3   21.40    2.90
  -1  -2   3   14.80    2.40
   1  -3  -3    6.00    1.70
   1  -3  -3    4.40    1.50
   2   1  -3   10.80    2.20
   1  -3  -3    7.00    2.40
   1  -3  -3    7.50    1.60
   2   1  -3    7.90    1.80
   2   1  -3    7.40    2.20
  -3   2  -3   13.70    2.60
   2   1  -3    9.80    2.50
  -3   2  -3    8.60    2.40
   1  -3  -3    6.50    1.80
  -1   3   3   12.10    1.70
  -1   3   3   14.50    1.80
  -1   3   3   12.60    1.70
   3  -2   3   14.30    2.90
  -2  -1   3   13.30    2.10
  -2  -1   3   18.20    2.80
  -1   3   3   11.90    2.30
  -2  -1   3   18.00    2.70
  -2  -1   3   12.10    2.10
   3   0  -3  843.22   79.29
  -3   3  -3  753.32   79.49
   0  -3  -3  891.51   79.29
   0  -3  -3 1022.00   79.49
   3   0  -3  848.22   79.49
   0  -3  -3  953.20   79.29
   0  -3  -3  974.90   79.49
   0  -3  -3  910.91   79.49
   3   0  -3  919.81   79.49
  -3   3  -3  883.21   79.29
   0  -3  -3  863.81   78.89
  -3   3  -3 1026.30   79.69
   3   0  -3  784.02   79.19
   3   0  -3  821.62   79.79
   0  -3  -3  841.32   79.49
   3  -3   3  820.02   77.19
  -3   0   3  771.82   77.09
   3  -3   3  867.51   76.89
   3  -3   3  973.70   77.49
  -3   0   3  784.32   76.89
   0   3   3  915.61   77.19
   3  -3   3  924.91   76.89
   0   3   3  976.10   76.99
  -3   0   3  851.91   77.19
   3  -3   3  823.32   77.29
   3  -3   3  869.11   77.09
   3  -3   3  797.72   77.19
  -3   0   3  860.91   77.19
   3  -3   3  843.12   77.19
   4  -1  -3   35.20    4.70
   4  -1  -3   47.20    4.70
   4  -1  -3   33.80    4.90
   3  -4   3   11.50    3.10
   3  -4   3    9.30    3.00
   3  -4   3    9.70    2.90
   1   3   3   15.80    3.00
   3  -4   3   15.00    3.10
   3  -4   3   15.60    2.30
   1   3   3   13.70    2.30
   3  -4   3   17.00    2.20
   5  -2  -3    9.60    2.90
  -3   5  -3    3.30    2.00
  -2  -3  -3    4.70    1.50
   5  -2  -3    9.40    2.30
   5  -2  -3    5.40    1.80
   5  -2  -3    6.00    2.40
   5  -2  -3    6.70    2.60
  -3   5  -3    2.20    1.30
  -3   5  -3    6.70    2.20
  -5   2   3    7.50    2.30
  -5   2   3   15.60    3.20
   2   3   3    8.70    1.60
   2   3   3   11.20    1.90
   3  -5   3    6.90    1.60
   3  -5   3   10.40    1.80
   3  -5   3    9.30    2.00
   3  -5   3    2.50    3.10
   3  -5   3    6.70    2.70
  -5   2   3    6.30    2.50
   2   3   3   11.80    2.30
  -5   2   3    6.90    1.40
   3  -5   3    2.60    2.00
   2   3   3   13.70    2.40
  -5   2   3    7.80    2.40
   6  -3  -3  147.99   15.10
   6  -3  -3  150.08   15.10
   6  -3  -3  141.19   15.40
  -3  -3  -3  167.28   14.90
  -3   6  -3  190.98   14.80
  -3  -3  -3  166.28   15.20
   3  -6   3  174.18   15.10
   3  -6   3  184.28   15.00
   3  -6   3  162.28   15.10
   3  -6   3  170.18   15.20
   3  -6   3  174.38   15.40
  -6   3   3  136.39   15.40
  -6   3   3  146.29   15.80
   3   3   3  156.38   15.00
   3   3   3  175.08   15.20
  -4  -3  -3   11.50    2.40
  -3   7  -3    9.00    2.20
   4   3   3   29.80    3.40
  -2   6  -3    0.90    1.60
  -2   6  -3   -0.70    1.50
   6  -4  -3    0.40    1.70
   6  -4  -3   -0.70    2.30
   6  -4  -3    3.00    2.00
  -4  -2  -3   -3.00    1.70
   4   2   3   -1.10    1.10
  -6   4   3   -0.40    3.60
  -6   4   3    6.50    2.90
   2  -6   3   -0.70    1.00
   2  -6   3   -1.30    1.70
  -1   5  -3   34.40    3.70
   5  -4  -3   38.00    4.20
   5  -4  -3   32.40    4.30
  -1   5  -3   37.30    3.80
  -4  -1  -3   32.40    4.90
  -4  -1  -3   30.80    3.90
   5  -4  -3   30.10    4.10
  -4  -1  -3   27.70    3.90
   1  -5   3   27.70    3.20
   1  -5   3   19.80    4.20
  -5   4   3   31.10    4.60
   4   1   3   19.70    4.20
   4   1   3   26.60    2.90
   4   1   3   21.90    3.50
   1  -5   3   35.10    3.40
  -5   4   3   28.30    4.90
   4   1   3   26.80    3.50
  -5   4   3   25.30    3.30
   0   4  -3    5.50    2.30
   0   4  -3    2.30    1.70
  -4   0  -3    4.80    2.50
   4  -4  -3    4.90    1.50
   0   4  -3    3.40    1.20
   0   4  -3    1.90    1.30
   4  -4  -3    3.30    1.50
  -4   0  -3    8.00    2.30
  -4   0  -3    3.50    1.90
  -4   0  -3    4.50    1.50
   4  -4  -3    1.20    1.40
   4  -4  -3    1.30    2.40
   4  -4  -3    2.80    1.60
  -4   0  -3    6.80    2.50
   0  -4   3    3.80    1.40
  -4   4   3    5.90    2.30
   4   0   3    4.70    0.90
   4   0   3    5.00    2.90
   0  -4   3    2.40    1.20
   0  -4   3    2.50    1.80
   0  -4   3    1.70    1.70
  -4   4   3   10.10    2.40
   4   0   3    7.90    1.90
   4   0   3    8.40    3.40
   0  -4   3    0.40    1.70
   3  -4  -3    2.20    1.50
   3  -4  -3    0.60    2.10
   3  -4  -3    0.20    1.50
  -4   1  -3    5.50    2.20
  -4   1  -3    2.30    1.90
   3  -4  -3    0.90    1.50
   1   3  -3    0.80    2.70
  -4   1  -3    2.50    1.70
  -4   1  -3    4.00    2.50
   1   3  -3    1.40    1.10
   3  -4  -3   -0.10    1.30
   1   3  -3    1.20    1.50
   3  -4  -3   -0.10    1.40
  -4   1  -3    5.30    1.60
  -1  -3   3    1.90    1.50
   4  -1   3    7.40    2.00
   4  -1   3    4.80    2.40
  -3   4   3    1.90    1.90
   4  -1   3    8.50    2.60
  -4   2  -3   79.79    7.90
  -4   2  -3   72.49    7.30
  -4   2  -3   76.19    8.20
   2   2  -3   71.69    7.50
   2  -4  -3   78.99    7.30
   2   2  -3   68.59    8.20
  -4   2  -3   71.19    7.80
  -4   2  -3   67.89    7.70
   2  -4  -3   84.89    7.30
   2   2  -3   77.49    7.90
   2   2  -3   74.69    7.40
  -4   2  -3   80.09    7.70
   2  -4  -3   81.89    7.30
   2  -4  -3   83.49    7.80
   2  -4  -3   70.79    7.80
   2  -4  -3   76.39    7.20
  -4   2  -3   69.89    7.60
   4  -2   3   70.19    8.50
  -2  -2   3   89.69    7.80
  -2  -2   3   69.79    7.40
  -2   4   3   89.59    7.40
   4  -2   3   67.59    7.80
  -2   4   3   88.09    7.80
  -2  -2   3   82.99    7.90
  -2  -2   3   68.99    7.80
  -2   4   3   88.69    7.40
   4  -2   3   72.69    7.60
   4  -2   3   69.89    7.50
   4  -2   3   75.59    8.00
  -2  -2   3   80.39    7.70
  -2  -2   3   78.29    7.60
   1  -4  -3   -0.20    1.50
  -4   3  -3    1.30    2.40
   1  -4  -3    1.10    1.70
   1  -4  -3    0.30    1.60
   1  -4  -3    0.10    1.00
   3   1  -3   -0.90    2.10
   1  -4  -3    0.80    1.30
  -4   3  -3   -0.70    2.40
   3   1  -3   -0.80    1.60
   3   1  -3    0.30    1.80
   1  -4  -3   -1.40    2.10
   3   1  -3   -0.20    2.60
   3   1  -3   -0.80    2.70
  -4   3  -3   -0.90    2.30
  -4   3  -3    0.00    1.50
  -4   3  -3   -1.50    2.50
  -4   3  -3    0.10    2.10
  -4   3  -3    3.90    1.90
  -3  -1   3   -0.60    1.80
   4  -3   3   -1.60    2.30
  -3  -1   3    1.50    1.40
  -1   4   3    1.20    1.00
   4  -3   3    1.70    1.40
  -3  -1   3    0.00    1.90
  -3  -1   3    0.90    1.60
   4  -3   3   -1.50    1.40
   4  -3   3   -1.30    2.10
   4  -3   3    0.30    1.60
  -1   4   3    0.40    1.20
   0  -4  -3    3.30    1.00
   0  -4  -3    2.40    1.60
   4   0  -3    6.50    1.70
   4   0  -3    7.70    3.10
   4   0  -3    4.50    2.30
   4   0  -3    3.00    1.40
   0  -4  -3    4.30    2.00
   0  -4  -3    3.40    1.90
   4   0  -3    8.40    2.30
   4   0  -3    6.00    2.70
  -4   4  -3    7.60    3.00
   0  -4  -3    2.90    1.70
  -4   4  -3    5.70    2.40
   0  -4  -3    5.10    1.70
   0   4   3   12.00    2.00
   4  -4   3    8.50    2.40
  -4   0   3    9.80    2.30
   4  -4   3   18.20    3.80
   4  -4   3    4.10    3.00
   4  -4   3   17.00    2.90
   0   4   3    6.30    2.50
   0   4   3   11.00    1.90
  -4   0   3    9.80    2.20
  -4   5  -3   29.90    4.00
   5  -1  -3   31.90    3.90
  -4   5  -3   36.20    4.80
   5  -1  -3   27.60    5.60
   5  -1  -3   21.70    5.00
   5  -1  -3   33.10    5.20
  -4   5  -3   32.60    3.80
   4  -5   3   27.30    4.00
   4  -5   3   32.30    3.50
   4  -5   3   31.80    3.60
   4  -5   3   21.10    4.40
  -5   1   3   31.20    4.60
   1   4   3   33.50    3.60
  -5   1   3   28.10    4.20
   4  -5   3   22.60    5.00
   4  -5   3   31.10    3.80
   1   4   3   34.10    3.40
  -5   1   3   32.30    3.60
   4  -5   3   27.00    4.30
  -2  -4  -3   -0.90    1.50
   6  -2  -3    3.00    2.30
  -4   6  -3    0.70    1.70
   6  -2  -3    6.00    2.00
  -4   6  -3    2.00    1.70
  -2  -4  -3    1.60    2.10
  -4   6  -3    0.40    1.10
  -6   2   3    3.60    3.00
   4  -6   3    1.60    2.00
   4  -6   3    5.00    3.40
   2   4   3   -0.40    1.10
   4  -6   3    1.60    1.90
   4  -6   3    2.00    1.40
  -6   2   3    2.30    2.40
   2   4   3   -2.00    2.30
   4  -6   3    0.50    1.10
   4  -6   3    1.30    1.50
   7  -3  -3   44.80    5.00
  -3  -4  -3   32.80    4.60
   4  -7   3   18.10    2.90
   4  -7   3   31.00    3.70
   4  -7   3   25.90    3.10
  -7   3   3   26.10    4.60
  -4  -4  -3    4.70    2.00
  -4   8  -3    2.00    2.40
   8  -4  -3    0.80    2.70
   8  -4  -3   -1.90    3.40
   4  -8   3    4.80    1.70
   4  -8   3    4.40    1.50
  -8   4   3    7.80    4.00
  -4   9  -3   -1.50    1.90
  -5  -4  -3    0.70    3.00
  -4   9  -3   -0.90    3.20
  -9   5   3   -0.60    4.70
   4  -9   3    2.30    2.00
   5   4   3    0.60    1.80
   8  -5  -3    6.20    3.30
  -5  -3  -3    4.30    2.10
   8  -5  -3    4.70    3.40
  -3   8  -3    0.10    1.70
  -3   8  -3    0.00    2.00
  -8   5   3   10.00    3.80
   7  -5  -3  322.97   30.10
  -5  -2  -3  335.37   30.10
   7  -5  -3  320.27   30.30
  -5  -2  -3  291.57   30.30
  -2   7  -3  384.16   29.70
   2  -7   3  317.37   27.50
   5   2   3  308.67   27.40
  -7   5   3  284.17   28.00
   5  -5  -3    3.40    1.80
   5  -5  -3    4.80    2.10
   5  -5  -3    1.40    1.70
  -5   0  -3   -1.60    2.90
   0   5  -3    1.50    1.20
   0   5  -3    0.50    1.40
  -5   0  -3    0.00    2.10
  -5   0  -3    2.00    1.50
   5   0   3    3.60    2.00
   0  -5   3    0.50    2.10
  -5   5   3    1.20    2.60
   0  -5   3    1.80    1.50
   0  -5   3    1.50    1.30
  -5   5   3    4.10    2.10
   5   0   3    0.80    1.20
   5   0   3    3.40    2.30
   5   0   3   -0.10    1.00
  -5   1  -3  885.31   88.39
  -5   1  -3  951.50   88.19
   1   4  -3 1024.80   88.59
   1   4  -3 1025.50   87.69
   4  -5  -3 1145.49   88.29
  -5   1  -3  893.31   88.69
  -1  -4   3 1152.48   88.39
   5  -1   3  940.61   88.19
  -1  -4   3 1116.49   88.79
  -1  -4   3 1056.29   88.29
   5  -1   3  864.71   88.49
   5  -1   3  970.90   88.69
  -4   5   3  951.50   88.59
   5  -1   3  931.51   87.99
  -4   5   3  912.41   87.59
   3  -5  -3    2.90    2.30
   3  -5  -3    1.90    1.20
  -5   2  -3    6.80    3.00
  -5   2  -3    3.10    2.60
   2   3  -3    0.10    1.80
   3  -5  -3    1.00    1.80
  -5   2  -3   -1.90    2.50
  -5   2  -3   -0.40    2.20
  -5   2  -3    1.00    1.80
   5  -2   3    9.10    2.10
   5  -2   3    5.60    1.90
  -3   5   3    8.10    1.50
  -2  -3   3    6.00    2.50
  -2  -3   3    8.10    2.20
  -2  -3   3    6.40    1.80
   5  -2   3    4.30    2.30
  -3   5   3   12.00    2.30
   3   2  -3    1.70    3.50
  -5   3  -3    1.10    3.20
   3   2  -3    0.50    2.40
   2  -5  -3    1.20    1.30
   3   2  -3   -0.70    1.60
   2  -5  -3    1.10    1.90
   2  -5  -3    0.40    1.60
   3   2  -3    0.00    2.20
   2  -5  -3   -0.10    1.40
  -5   3  -3    1.10    2.70
   2  -5  -3   -1.20    2.40
  -5   3  -3    1.50    2.30
  -5   3  -3    0.90    2.20
  -5   3  -3   -4.30    3.10
  -5   3  -3    2.00    1.90
  -3  -2   3    1.40    1.80
   5  -3   3   -0.90    2.20
  -2   5   3    1.40    1.20
   5  -3   3    1.30    1.70
  -3  -2   3   -1.90    2.20
   5  -3   3    1.40    1.60
  -2   5   3    0.70    1.10
  -5   4  -3  814.42   79.19
  -5   4  -3  880.11   78.79
   4   1  -3  868.41   78.89
   4   1  -3  970.30   79.49
  -5   4  -3  878.51   79.09
   5  -4   3 1042.00   85.69
   5  -4   3  976.30   85.59
   5  -4   3  869.11   85.99
  -4  -1   3  957.50   86.09
   5  -4   3  916.91   85.99
  -4  -1   3  891.41   86.09
   5  -4   3  955.30   85.69
  -4  -1   3 1075.99   86.39
   5   0  -3   32.40    5.60
   5   0  -3   24.70    5.10
   5   0  -3   36.50    4.30
  -5   0   3   21.30    4.00
   5  -5   3   11.40    2.40
  -5   6  -3    1.10    2.90
   5  -6   3    2.20    2.50
  -5   7  -3  287.37   27.00
   7  -2  -3  307.87   27.50
  -5   7  -3  307.57   27.40
   5  -7   3  334.77   30.20
  -7   2   3  291.07   30.10
   2   5   3  357.66   30.20
   5  -7   3  327.37   30.20
   5  -7   3  361.16   30.30
   5  -8   3    6.60    2.70
   5  -8   3    2.40    1.60
  -5   9  -3    1.20    3.10
  -4  -5  -3   -2.40    3.10
   4   5   3   -1.20    2.60
   5  -9   3    2.80    2.30
  -9   4   3    8.70    4.90
  -3   9  -3   24.20    3.30
  -6  -3  -3   25.40    4.70
   6   3   3   25.50    3.90
   3  -9   3   29.40    4.00
  -9   6   3   23.50    5.30
  -2   8  -3    2.60    2.20
  -6  -2  -3    7.80    2.40
  -8   6   3   28.10    6.10
   7  -6  -3   37.80    5.80
  -6  -1  -3   49.70    6.30
   6   1   3   45.70    5.00
  -6   0  -3  140.39   13.80
   0   6  -3  152.48   13.70
   0  -6   3   83.09    9.10
   6   0   3   81.59    9.10
   0  -6   3  111.39    8.90
   6   0   3   93.89    8.70
  -6   1  -3   15.50    3.30
   5  -6  -3   17.70    2.90
  -6   1  -3   10.20    2.30
   5  -6  -3   16.60    3.00
  -1  -5   3   41.90    4.60
  -5   6   3   38.50    4.30
   2   4  -3   13.10    2.30
   2   4  -3    8.90    2.40
   2   4  -3   11.50    2.30
   4  -6  -3   14.20    2.30
   6  -2   3   63.69    7.20
  -6   3  -3  174.08   16.50
   3   3  -3  194.18   16.00
   3   3  -3  186.48   16.30
  -6   3  -3  165.28   16.40
  -6   3  -3  155.38   17.10
   3   3  -3  170.58   16.20
  -6   3  -3  175.48   16.20
   6  -3   3  187.28   18.10
   6  -3   3  186.38   17.80
  -3   6   3  231.88   18.00
  -3  -3   3  176.48   18.00
  -3  -3   3  194.08   17.90
  -3  -3   3  188.88   17.90
   4   2  -3   43.10    3.90
   4   2  -3   44.60    5.20
   2  -6  -3   29.30    3.90
  -6   4  -3   33.80    5.10
   6  -4   3   27.50    4.60
  -2   6   3   25.90    2.80
   6  -4   3   18.50    3.40
  -6   5  -3   29.80    5.60
  -6   5  -3   32.30    5.50
   6  -5   3   25.40    3.30
   6  -5   3   20.00    3.60
  -5  -1   3   18.30    3.40
   6   0  -3   98.09    8.90
   6   0  -3   92.09    9.40
   0  -6  -3  103.59    9.00
   6   0  -3   84.29    9.30
   6  -6   3  106.19   10.00
   6  -6   3  119.49   10.20
  -6   0   3   92.19    9.60
  -6   0   3   85.09   10.00
  -6   7  -3   29.40    4.40
  -6   7  -3   29.60    4.30
   7  -1  -3   29.50    5.00
   6  -7   3   27.60    4.00
   6  -7   3   19.60    3.40
  -7   1   3   27.80    3.40
   6  -7   3   24.40    3.30
  -7   1   3   37.60    5.80
   8  -2  -3    4.10    3.20
   8  -2  -3   12.40    3.40
  -6   8  -3    7.00    2.60
   6  -8   3    4.10    1.60
   6  -8   3    6.70    2.00
   2   6   3    5.10    2.00
  -8   2   3   12.80    4.60
   6  -8   3    4.30    2.90
   3   6   3   30.20    4.10
  -9   3   3   27.20    7.20
  -2   9  -3    1.80    2.70
   2  -9   3    3.80    2.70
   8  -7  -3    2.20    3.20
  -7  -1  -3    4.20    2.70
  -1   8  -3    0.40    2.10
  -1   8  -3    0.00    1.80
   1  -8   3    0.80    1.70
  -8   7   3    2.60    3.30
   0   7  -3    3.20    2.40
   7  -7  -3    5.20    3.40
  -7   0  -3    6.30    2.40
   7  -7  -3    3.30    1.90
  -7   7   3    5.60    3.30
   0  -7   3    0.60    1.90
  -2  -5   3    7.00    2.60
  -5   7   3   12.90    2.90
  -4   7   3    1.60    2.10
  -3  -4   3    4.70    2.50
   4   3  -3   25.70    3.30
   7  -4   3   11.70    3.10
  -3   7   3   15.70    2.30
  -7   5  -3   14.30    2.20
   5   2  -3    9.80    2.00
   2  -7  -3   11.10    2.20
  -2   7   3   14.70    2.30
  -2   7   3   17.80    2.70
   7  -5   3   10.20    3.20
   1  -7  -3    1.50    1.30
   6   1  -3    4.30    1.50
   6   1  -3    9.40    2.20
  -7   6  -3    2.40    1.80
   7  -6   3    9.50    2.70
  -1   7   3    1.20    1.50
   7  -6   3    6.40    3.10
   7  -6   3    3.70    1.80
   7   0  -3    9.90    3.50
   7  -7   3   18.10    3.20
   0   7   3   12.00    2.30
  -7   8  -3    2.80    3.00
   7  -8   3    3.30    2.00
   7  -8   3    1.00    2.00
  -8   1   3    0.80    4.30
   1   7   3    2.90    1.90
  -8   1   3    0.20    2.00
   7  -9   3    3.20    3.20
  -8   0  -3    2.20    3.50
   0   8  -3    0.80    2.30
   0  -8   3    1.50    3.00
  -8   1  -3  102.09   10.70
   7  -8  -3  110.09   10.00
  -8   1  -3   87.79   11.50
   8  -1   3   68.79    8.90
  -1  -7   3   91.69    9.60
  -7   8   3  108.49   10.30
   2   6  -3    1.80    2.20
   6  -8  -3    4.40    2.10
  -8   2  -3    0.90    4.00
   6  -8  -3   -1.40    2.90
  -6   8   3    1.30    2.90
   8  -2   3    6.70    3.10
  -8   3  -3   -0.60    2.30
   3   5  -3    1.10    1.90
  -8   3  -3   -1.20    3.40
   5  -8  -3    4.10    1.90
  -5   8   3    4.60    2.50
   8  -3   3    6.10    3.20
   4   4  -3  175.88   17.80
   4  -8  -3  214.58   17.90
   8  -4   3  113.29   11.30
   8  -4   3   88.19   11.70
   8  -4   3  125.89   11.30
  -8   5  -3    3.30    2.80
   3  -8  -3    2.40    1.50
  -3   8   3    0.60    1.70
  -3   8   3    4.60    1.80
   8  -5   3    3.70    2.00
  -5  -3   3    9.40    3.30
   6   2  -3    0.20    1.60
  -8   6  -3   -1.00    2.60
   2  -8  -3    0.60    1.50
  -8   6  -3    1.40    2.80
  -2   8   3   -1.00    1.70
   8  -6   3    3.10    2.30
  -6  -2   3    4.00    2.50
   1  -8  -3  112.69   10.10
  -8   7  -3   96.69   11.10
  -7  -1   3   96.79    9.90
   8  -7   3  107.79    9.70
   8  -7   3   93.89    9.90
   0  -8  -3    7.20    2.70
  -8   8  -3    8.70    3.70
   0   8   3    0.90    2.30
  -8   0   3    9.80    2.80
   7  -9  -3   17.20    4.00
   9  -2   3   31.90    5.70
  -9   3  -3   31.50    6.80
   6  -9  -3   43.60    5.40
   3   6  -3   47.30    5.50
  -6   9   3   38.70    4.80
   4   5  -3   23.20    4.10
   9  -4   3   43.00    5.80
   9  -4   3   29.80    5.50
   9  -4   3   33.20    5.20
   5   4  -3   10.40    2.60
  -9   6  -3   36.70    7.20
   3  -9  -3   43.60    4.90
  -3   9   3   50.89    5.50
  -9   7  -3   27.70    4.80
   0   0  -4    0.60    1.80
   0   0  -4   -3.10    2.00
   0   0  -4    0.50    2.60
   0   0  -4    4.30    2.20
   0   0  -4    3.10    2.10
   0   0  -4    2.80    2.60
   0   0   4    3.00    2.40
   0   0   4    3.70    2.20
   0   0   4    7.40    2.30
   0   0   4    6.60    2.20
   0   0   4    0.30    2.60
  -1   0  -4  293.77   28.70
  -1   0  -4  302.27   28.70
   0   1  -4  343.27   28.80
   0   1  -4  299.37   28.80
  -1   0  -4  314.47   28.70
   1  -1  -4  329.27   28.70
   1  -1  -4  302.77   28.70
  -1   0  -4  296.27   28.70
  -1   0  -4  300.07   28.80
   0   1  -4  330.57   29.00
  -1   0  -4  302.77   28.80
  -1   0  -4  357.06   28.90
   0   1  -4  355.66   28.90
   0   1  -4  313.87   28.60
   1  -1  -4  305.77   28.70
   1  -1  -4  332.37   28.80
   0   1  -4  358.06   28.90
   1   0   4  298.97   29.30
   1   0   4  348.17   29.50
   0  -1   4  322.37   29.40
   1   0   4  323.37   29.50
   1   0   4  314.87   29.40
  -1   1   4  297.57   29.30
   0  -1   4  342.37   29.50
  -1   1   4  352.26   29.40
   0  -1   4  332.67   29.40
   0  -1   4  365.26   29.60
   1   0   4  298.47   29.30
  -1   1   4  330.97   29.40
  -1   1   4  329.27   29.30
   0  -1  -4   10.50    2.00
   0  -1  -4   13.40    2.20
   0  -1  -4   13.60    2.50
   1   0  -4   18.30    2.60
   0  -1  -4   15.40    2.40
  -1   1  -4   15.10    2.60
  -1   1  -4    9.80    1.80
  -1   1  -4   18.20    3.20
  -1   1  -4   14.00    2.20
  -1   1  -4   12.00    2.10
   0  -1  -4   18.20    2.40
  -1   1  -4   13.00    2.50
  -1   1  -4   13.20    2.80
  -1   0   4   23.10    3.20
   1  -1   4   12.70    2.40
  -1   0   4   18.20    2.40
   0   1   4   12.50    2.70
   0   1   4   11.40    2.30
   0   1   4   13.10    2.40
   1  -1   4   13.40    2.50
   1  -1   4   12.80    2.10
   0   1   4   14.60    2.40
  -1   0   4   17.20    2.70
   1  -1   4   18.10    2.90
   1  -1   4   15.20    2.00
   1  -1   4   15.10    2.30
  -1   0   4   18.20    2.60
   1  -1   4   16.50    3.10
   0   1   4   14.00    2.80
  -1   0   4   19.30    2.90
   1  -1   4   15.90    2.90
  -1   0   4   15.10    2.50
   2  -1  -4    0.60    1.50
  -1  -1  -4    1.70    1.60
  -1   2  -4    1.60    2.40
  -1   2  -4    2.90    1.70
  -1  -1  -4   -2.00    1.30
  -1   2  -4    0.20    1.40
   2  -1  -4   -0.20    1.30
  -1   2  -4   -0.10    1.50
  -1  -1  -4   -1.00    1.20
  -1   2  -4    1.70    2.10
   2  -1  -4    1.60    1.40
  -1   2  -4   -0.10    1.30
   2  -1  -4    0.90    1.10
   1   1   4    0.60    1.30
   1   1   4    0.80    1.20
   1  -2   4    2.70    1.90
   1   1   4    1.10    1.40
  -2   1   4    3.80    1.30
  -2   1   4    1.30    1.40
  -2   1   4    1.10    1.30
   1  -2   4    1.40    1.40
  -2   1   4    1.00    1.50
   1  -2   4   -2.60    2.60
  -2  -1  -4   27.20    3.70
  -2  -1  -4   29.10    3.60
  -2  -1  -4   26.40    3.40
   3  -2  -4   30.80    3.40
  -2  -1  -4   25.70    3.10
  -1   3  -4   26.80    4.40
  -1   3  -4   29.50    3.30
   3  -2  -4   24.80    3.30
   3  -2  -4   24.20    3.30
   3  -2  -4   30.40    3.70
  -1   3  -4   31.20    3.70
   3  -2  -4   27.60    3.50
  -1   3  -4   34.00    3.50
  -2  -1  -4   29.10    4.20
  -2  -1  -4   25.40    3.20
   3  -2  -4   23.30    3.30
  -3   2   4   28.30    3.40
   1  -3   4   31.70    3.10
   2   1   4   25.60    2.80
  -3   2   4   23.20    3.00
   1  -3   4   36.80    3.80
   1  -3   4   28.00    4.10
   1  -3   4   31.60    3.10
  -3   2   4   32.40    3.90
   1  -3   4   31.20    3.90
  -3   2   4   27.40    4.70
   2   1   4   24.70    3.80
   1  -3   4   23.90    3.50
   2   1   4   30.30    3.70
   1  -3   4   22.70    4.00
   1  -3   4   25.60    3.40
   2  -2  -4   24.80    2.90
   2  -2  -4   23.50    2.80
  -2   0  -4   22.90    3.30
   0   2  -4   26.80    3.10
  -2   0  -4   26.10    3.00
   0   2  -4   31.10    3.60
  -2   0  -4   25.60    3.70
   0   2  -4   21.20    4.10
  -2   0  -4   21.70    2.90
   2  -2  -4   23.10    3.20
   0  -2   4   17.40    3.20
   0  -2   4   24.50    2.50
   2   0   4   18.90    3.20
   2   0   4   17.10    3.20
   2   0   4   24.60    3.40
   0  -2   4   24.30    2.80
   0  -2   4   25.60    2.60
   0  -2   4   15.00    2.90
   0  -2   4   25.90    3.30
   2   0   4   18.70    2.40
   1   1  -4  296.37   30.30
  -2   1  -4  347.47   30.30
  -2   1  -4  299.27   30.30
   1  -2  -4  345.67   30.00
   1  -2  -4  349.77   30.30
  -2   1  -4  386.86   30.40
   1  -2  -4  329.87   30.10
  -1   2   4  325.47   29.30
  -1  -1   4  315.57   29.50
  -1  -1   4  318.57   30.00
  -1  -1   4  330.77   29.60
  -1   2   4  351.36   29.70
   0  -2  -4  422.86   37.00
   0  -2  -4  416.26   36.80
  -2   2  -4  354.46   37.10
   0  -2  -4  441.66   36.90
   0  -2  -4  391.76   37.00
  -2   2  -4  370.96   37.10
  -2   2  -4  422.66   37.00
   0  -2  -4  453.85   37.20
   2   0  -4  425.96   37.10
   2   0  -4  408.66   36.90
  -2   2  -4  427.96   37.10
  -2   2  -4  408.46   37.30
   2   0  -4  416.76   37.00
  -2   2  -4  348.87   36.90
   2   0  -4  428.76   37.00
   0  -2  -4  405.66   37.00
   2   0  -4  427.46   37.00
   2   0  -4  453.45   37.30
  -2   0   4  396.16   38.50
   2  -2   4  421.26   38.70
  -2   0   4  425.86   38.50
  -2   0   4  389.46   38.30
  -2   0   4  424.36   38.40
   2  -2   4  397.26   38.60
   0   2   4  423.46   38.50
   2  -2   4  467.65   38.40
   0   2   4  492.05   38.40
   2  -2   4  408.96   38.60
  -2   0   4  472.15   38.50
   3  -1  -4    5.70    1.90
   3  -1  -4    2.30    1.80
  -2   3  -4   -0.10    2.30
   3  -1  -4    1.40    1.60
  -2   3  -4    0.50    1.70
  -2   3  -4    1.80    1.40
   3  -1  -4    3.80    1.80
  -2   3  -4    1.50    1.80
  -1  -2  -4    2.70    1.50
  -1  -2  -4    2.30    1.60
   3  -1  -4    1.60    1.30
  -2   3  -4    0.60    1.10
  -1  -2  -4    2.50    1.40
  -1  -2  -4    1.90    1.00
   2  -3   4    3.60    1.10
   2  -3   4    2.40    2.20
   2  -3   4    0.90    1.00
   1   2   4    4.20    1.60
   2  -3   4    3.70    1.40
  -3   1   4    1.60    2.00
   2  -3   4    3.70    2.30
   2  -3   4    2.10    2.20
   1   2   4    3.00    1.00
   1   2   4    3.60    1.50
  -3   1   4    2.70    1.60
  -3   1   4    2.00    1.80
   2  -3   4   -2.70    2.90
   4  -2  -4  134.19   13.20
   4  -2  -4  151.38   13.10
  -2  -2  -4  141.59   13.40
   4  -2  -4  143.39   13.20
  -2  -2  -4  139.09   13.00
  -4   2   4  209.08   17.00
   2  -4   4  176.78   17.40
  -4   2   4  180.98   17.10
   2  -4   4  170.48   16.70
   2  -4   4  185.08   17.20
  -2   5  -4  214.48   17.00
  -3  -2  -4  200.88   17.00
  -3  -2  -4  186.98   17.00
   5  -3  -4  171.78   17.10
   5  -3  -4  168.98   17.40
   5  -3  -4  172.58   17.10
  -2   5  -4  168.98   17.00
   5  -3  -4  182.68   17.10
  -2   5  -4  200.78   16.90
  -3  -2  -4  183.58   17.20
   2  -5   4  194.78   16.40
   2  -5   4  190.78   16.20
  -5   3   4  157.88   16.60
  -5   3   4  157.78   16.60
  -5   3   4  163.08   16.60
   3   2   4  177.68   16.00
   2  -5   4  185.28   16.00
   3   2   4  175.08   16.40
  -3  -1  -4   13.70    2.90
   4  -3  -4   18.70    3.20
  -1   4  -4   11.40    2.30
  -1   4  -4   19.10    2.80
   4  -3  -4   21.10    3.20
  -3  -1  -4   11.60    2.20
  -1   4  -4   14.30    2.20
  -1   4  -4   19.70    3.10
  -3  -1  -4   15.40    3.50
  -3  -1  -4   14.10    2.80
  -3  -1  -4   12.50    2.80
  -3  -1  -4   13.30    2.50
   1  -4   4   11.10    2.50
   3   1   4   18.60    2.60
   1  -4   4   11.10    2.20
   3   1   4   10.60    1.80
   1  -4   4   16.00    2.40
   1  -4   4   13.40    1.90
   1  -4   4   15.90    2.70
   3   1   4   13.40    3.10
   1  -4   4   14.10    2.80
   3   1   4   15.10    2.60
   1  -4   4   17.10    3.20
  -4   3   4   19.70    3.60
   1  -4   4   11.50    2.70
  -3   0  -4   30.30    3.70
   0   3  -4   29.80    3.30
  -3   0  -4   28.90    4.10
   0  -3   4   21.80    3.10
   0  -3   4   16.30    2.80
   0  -3   4   14.80    2.50
   0  -3   4   18.90    2.40
  -3   3   4   16.30    2.20
  -3   3   4   16.90    2.50
  -3   1  -4  449.16   42.80
   2  -3  -4  495.75   42.90
   2  -3  -4  545.35   42.60
   1   2  -4  488.35   42.80
   1   2  -4  476.55   42.40
  -3   1  -4  442.16   42.60
  -3   1  -4  435.46   42.80
  -3   1  -4  433.26   42.70
   2  -3  -4  433.26   42.60
  -3   1  -4  466.75   42.90
   1   2  -4  502.85   42.80
   2  -3  -4  492.85   42.70
   2  -3  -4  504.15   42.60
   1   2  -4  507.15   42.90
   1   2  -4  455.35   42.80
   2  -3  -4  496.95   42.80
   2  -3  -4  470.45   42.70
  -1  -2   4  519.25   45.20
  -1  -2   4  487.25   44.60
   3  -1   4  520.95   45.20
   3  -1   4  446.76   44.90
   3  -1   4  428.16   44.90
   3  -1   4  469.65   45.00
  -2   3   4  537.25   45.00
  -1  -2   4  547.75   45.00
   3  -1   4  465.55   45.10
  -1  -2   4  547.95   45.00
  -2   3   4  530.75   45.20
  -1  -2   4  517.65   45.00
  -3   2  -4   32.70    4.20
   1  -3  -4   22.90    3.30
  -3   2  -4   33.20    4.20
   1  -3  -4   25.50    4.40
  -3   2  -4   22.10    3.40
  -3   2  -4   30.00    3.80
   1  -3  -4   25.60    3.30
   2   1  -4   35.80    4.30
  -3   2  -4   24.50    3.70
   2   1  -4   30.20    3.70
   1  -3  -4   27.00    3.30
   2   1  -4   33.10    4.40
   1  -3  -4   26.90    3.50
  -3   2  -4   24.90    3.90
   3  -2   4   34.00    3.30
  -1   3   4   25.90    3.00
   3  -2   4   24.60    2.90
   3  -2   4   30.50    3.80
  -2  -1   4   30.40    3.10
   3  -2   4   25.70    4.10
  -2  -1   4   25.60    3.90
  -1   3   4   27.40    2.80
  -1   3   4   30.70    3.10
   3  -2   4   24.80    3.70
   3  -2   4   26.20    4.60
   3  -2   4   29.50    3.30
   3   0  -4   21.40    3.60
  -3   3  -4   27.90    4.00
  -3   3  -4   26.10    4.10
  -3   3  -4   27.50    3.80
   3  -3   4   30.90    3.90
   3  -3   4   26.10    4.70
   3  -3   4   27.50    3.20
   3  -3   4   20.70    4.50
  -3   0   4   26.10    3.60
  -3   4  -4  181.38   16.30
  -3   4  -4  170.28   16.20
   4  -1  -4  182.18   16.30
  -1  -3  -4  149.88   16.30
   4  -1  -4  181.08   16.50
  -1  -3  -4  160.48   16.20
  -3   4  -4  193.88   16.30
  -3   4  -4  174.08   16.50
   4  -1  -4  166.48   16.30
   4  -1  -4  173.08   16.70
  -3   4  -4  206.08   16.40
   4  -1  -4  193.88   16.50
   4  -1  -4  184.48   16.40
   1   3   4  202.68   17.70
   3  -4   4  216.68   17.70
   1   3   4  193.08   17.90
   3  -4   4  191.58   17.70
   3  -4   4  190.68   18.10
  -4   1   4  176.18   17.90
   3  -4   4  206.08   17.70
   3  -4   4  190.18   17.90
   3  -4   4  227.58   18.30
  -4   1   4  181.08   17.90
   1   3   4  208.38   17.70
   3  -4   4  187.68   18.20
  -4   1   4  175.38   17.80
  -4   1   4  171.88   18.20
   5  -2  -4   53.59    6.10
   3  -5   4   20.00    3.60
   3  -5   4   23.80    2.60
   3  -5   4   10.30    3.90
   2   3   4   22.60    3.20
   3  -5   4   18.90    2.50
   2   3   4   16.20    2.30
   3  -5   4   21.50    2.80
   3  -5   4   18.00    3.20
   2   3   4   29.20    3.80
   3  -5   4   14.90    3.40
   6  -3  -4   19.10    3.80
  -3   6  -4   15.00    2.90
   3  -6   4   44.70    5.40
   3   3   4   47.30    4.70
   3   3   4   51.29    5.60
   3   3   4   50.89    5.30
   3  -6   4   42.40    4.90
  -4  -3  -4   40.30    4.70
  -3   7  -4   45.10    4.60
  -3   7  -4   46.80    5.00
   3  -7   4   39.00    4.40
   3  -7   4   31.10    4.50
  -7   4   4   49.10    6.20
  -2   6  -4    3.00    1.50
  -4  -2  -4   -2.40    2.40
  -2   6  -4    3.20    1.40
  -4  -2  -4    0.00    3.20
   6  -4  -4    0.70    2.30
   6  -4  -4    3.70    2.00
  -4  -2  -4    1.20    1.60
   2  -6   4   -0.30    1.70
  -6   4   4    6.00    2.90
   2  -6   4    0.30    1.20
  -6   4   4    5.60    3.80
   2  -6   4    0.40    2.40
   4   2   4    0.40    1.10
   5  -4  -4    3.40    2.20
  -4  -1  -4    5.70    2.30
   5  -4  -4    1.20    1.70
  -4  -1  -4    3.70    1.60
  -4  -1  -4    0.40    2.70
   5  -4  -4    1.00    1.80
   5  -4  -4    4.10    2.20
  -1   5  -4    5.50    1.60
  -4  -1  -4   11.60    2.90
   4   1   4   11.80    2.60
  -5   4   4    4.60    2.70
   4   1   4    5.50    1.20
   1  -5   4    4.30    1.90
   1  -5   4    1.70    2.30
   1  -5   4    0.90    1.70
   4  -4  -4   25.40    3.10
  -4   0  -4   25.70    3.90
  -4   0  -4   24.20    3.40
   4  -4  -4   23.30    3.70
   0   4  -4   28.90    3.50
   0   4  -4   22.20    3.90
  -4   0  -4   26.00    4.40
  -4   0  -4   28.70    4.00
   4  -4  -4   21.90    3.90
   0   4  -4   32.80    3.10
   0   4  -4   30.70    3.50
   4  -4  -4   29.40    3.70
  -4   0  -4   29.60    4.10
   4  -4  -4   30.40    3.50
   4  -4  -4   25.20    3.20
   4   0   4   26.00    3.60
   4   0   4   30.00    4.50
   0  -4   4   27.80    3.40
   0  -4   4   28.60    3.60
   4   0   4   39.10    5.50
   0  -4   4   24.50    3.70
  -4   4   4   28.60    4.30
   4   0   4   24.70    3.40
   0  -4   4   28.00    3.70
   0  -4   4   30.90    3.10
   4   0   4   20.20    3.80
  -4   4   4   22.30    2.80
   0  -4   4   21.50    4.10
   4   0   4   22.50    2.60
   3  -4  -4   -2.10    1.40
   1   3  -4    0.50    1.50
  -4   1  -4    1.60    2.30
   3  -4  -4   -0.50    1.40
  -4   1  -4   -0.30    1.40
   3  -4  -4   -0.40    1.50
  -4   1  -4    1.00    2.00
  -4   1  -4    0.00    2.90
   3  -4  -4    1.60    1.50
   1   3  -4   -0.40    2.80
  -4   1  -4   -2.60    2.30
   1   3  -4   -0.40    1.70
   1   3  -4   -0.50    1.10
  -4   1  -4   -2.10    1.80
   4  -1   4   -0.20    1.70
  -3   4   4    0.10    1.00
  -1  -3   4    1.30    1.60
  -1  -3   4   -1.20    1.40
  -1  -3   4    0.30    1.60
   4  -1   4    0.80    1.50
   4  -1   4    0.30    2.80
  -3   4   4    0.50    1.80
  -1  -3   4   -2.10    1.80
  -1  -3   4   -0.40    1.60
   4  -1   4    0.50    2.50
   2   2  -4    3.30    1.80
   2   2  -4    1.00    2.30
   2   2  -4   -0.60    1.90
   2   2  -4   -2.20    2.10
  -4   2  -4    2.70    2.50
   2  -4  -4   -0.40    1.40
   2  -4  -4   -0.80    2.30
   2  -4  -4   -0.10    1.20
  -4   2  -4    4.50    2.20
  -4   2  -4    2.70    1.70
  -4   2  -4    2.80    2.50
  -4   2  -4    6.20    2.50
   2  -4  -4   -0.40    1.70
   2  -4  -4   -0.50    1.50
   2   2  -4    1.00    2.60
  -2  -2   4    2.10    2.20
  -2   4   4    1.30    1.20
  -2  -2   4    1.20    1.60
  -2   4   4    0.80    1.70
   4  -2   4    7.90    1.90
  -2  -2   4    4.20    1.70
  -2  -2   4    1.20    1.60
   4  -2   4    9.30    2.60
  -2  -2   4    1.20    1.90
  -2  -2   4    1.80    1.90
   4  -2   4    4.40    2.30
  -2   4   4    3.60    1.20
  -4   3  -4    2.00    2.30
   3   1  -4   -0.50    2.80
   1  -4  -4    1.20    1.70
   1  -4  -4    1.70    1.70
   1  -4  -4    0.70    0.90
  -4   3  -4    0.80    2.30
   1  -4  -4    0.90    1.00
  -4   3  -4    0.40    2.40
  -4   3  -4    2.20    1.70
   1  -4  -4    0.90    2.30
   1  -4  -4    1.20    1.80
   3   1  -4    0.60    2.10
  -4   3  -4    1.70    1.80
  -4   3  -4    2.10    2.40
   3   1  -4    0.50    1.70
   1  -4  -4    2.30    1.80
   3   1  -4    2.10    2.70
  -4   3  -4    3.70    2.70
   1  -4  -4    1.70    1.60
   3   1  -4    0.40    1.80
   4  -3   4    0.00    1.40
  -3  -1   4   -1.80    1.70
  -1   4   4    2.00    1.10
   4  -3   4    0.20    1.60
   4  -3   4    0.10    1.80
   4  -3   4    0.90    3.00
  -1   4   4    0.60    1.00
  -3  -1   4    0.10    1.80
   4  -3   4    2.20    1.20
   4  -3   4    0.00    1.60
  -3  -1   4   -1.00    2.00
  -3  -1   4    0.20    1.70
   4  -3   4    2.30    2.80
  -3  -1   4    2.70    2.00
   0  -4  -4    1.90    1.80
  -4   4  -4    2.50    1.90
   4   0  -4    2.20    2.70
  -4   4  -4    2.80    2.70
   0  -4  -4    0.90    0.80
   4   0  -4    5.80    3.10
   4   0  -4    4.30    1.80
  -4   4  -4    1.90    1.50
   4   0  -4    2.60    2.30
  -4   4  -4    4.00    2.80
  -4   4  -4    2.00    2.50
   4   0  -4    3.00    1.60
   0  -4  -4    4.10    1.70
  -4   4  -4    1.80    2.50
   0  -4  -4    4.00    1.60
   4   0  -4    2.60    2.50
   0  -4  -4    0.60    1.90
  -4   4  -4    1.70    2.50
   0   4   4    1.40    2.30
   4  -4   4    1.00    3.70
  -4   0   4    1.90    2.10
  -4   0   4    4.80    2.00
   0   4   4    5.20    1.60
  -4   0   4    2.80    1.90
   4  -4   4    2.80    1.40
   0   4   4    1.70    1.30
  -4   0   4    3.60    2.30
   4  -4   4    3.30    2.20
   4  -4   4    3.90    2.20
   4  -4   4    3.20    1.60
   4  -4   4    4.00    1.90
   4  -4   4    4.30    1.90
   4  -4   4   -0.40    2.90
  -4   0   4    3.90    2.10
   5  -1  -4   -1.50    2.80
   5  -1  -4    2.40    1.80
   5  -1  -4    5.00    2.60
   5  -1  -4    7.00    2.60
  -4   5  -4    6.00    2.00
  -1  -4  -4   -0.20    1.20
  -1  -4  -4    2.20    2.10
   1   4   4   -1.20    2.30
   4  -5   4    6.80    2.20
   1   4   4    4.90    1.70
  -5   1   4    2.40    2.30
  -5   1   4    8.10    2.50
   4  -5   4    2.80    1.50
   1   4   4    3.10    1.30
   4  -5   4    1.60    3.30
   4  -5   4   -0.70    2.20
  -4   6  -4   13.50    1.90
   6  -2  -4   15.70    2.90
  -2  -4  -4   11.50    2.30
  -4   6  -4   15.80    2.50
  -4   6  -4   13.30    3.10
  -4   6  -4   20.60    3.00
   6  -2  -4   15.90    3.20
   4  -6   4   12.60    2.20
   2   4   4   13.50    2.80
   4  -6   4   13.20    3.90
   2   4   4   12.50    2.10
  -6   2   4   10.30    2.90
   2   4   4   11.30    3.00
   4  -6   4   17.00    2.40
  -6   2   4   14.90    2.50
   4  -6   4   15.50    2.70
  -4   7  -4    6.90    1.90
  -3  -4  -4    3.20    1.90
  -4   7  -4    3.80    1.60
  -7   3   4    9.10    2.90
   3   4   4    3.10    2.50
   4  -7   4    4.50    1.70
   4  -7   4    4.50    1.50
   3   4   4    4.50    1.60
  -7   3   4   11.20    3.80
   8  -4  -4    9.40    3.70
  -4  -4  -4    2.20    2.30
  -4   8  -4    1.50    2.30
   8  -4  -4    5.30    2.50
   4  -8   4    2.50    1.40
   4  -8   4    0.40    2.30
   4  -8   4    2.00    1.70
  -8   4   4   10.90    4.00
   4   4   4    0.40    1.50
  -4   9  -4    4.60    2.10
  -5  -4  -4    7.00    2.30
   5   4   4    5.80    2.80
   4  -9   4    5.90    2.30
  -9   5   4   10.00    5.40
  -5  -3  -4   14.70    2.70
  -3   8  -4    8.90    2.30
  -3   8  -4    7.80    2.00
   5   3   4   13.00    2.60
  -2   7  -4   72.79    7.80
   7  -5  -4   88.79    8.80
   2  -7   4   69.89    7.00
  -7   5   4   62.89    8.30
   5   1   4    3.30    2.40
   5   1   4    1.40    3.30
   0   5  -4   12.20    2.30
   5  -5  -4   17.60    2.30
   0   5  -4   17.30    2.50
  -5   0  -4   16.60    2.70
  -5   0  -4    8.80    3.50
   5   0   4   16.30    3.10
   0  -5   4   10.50    2.70
   0  -5   4   17.70    2.80
   5   0   4   11.30    2.00
   0  -5   4   17.80    2.40
   5   0   4   16.60    2.60
   1   4  -4   51.39    6.30
   1   4  -4   71.39    6.10
   3  -5  -4   60.09    5.20
   2   3  -4   58.39    5.30
   3  -5  -4   40.90    5.80
  -5   2  -4   43.50    5.80
   2   3  -4   48.50    5.40
  -5   2  -4   35.40    6.80
  -5   2  -4   53.49    5.40
  -5   2  -4   45.00    6.00
  -5   2  -4   43.40    5.70
  -2  -3   4   51.79    5.60
   5  -2   4   53.49    5.60
  -2  -3   4   61.19    6.00
  -2  -3   4   57.79    6.40
  -3   5   4   59.59    6.00
  -2  -3   4   46.20    6.00
   5  -2   4   50.59    6.60
  -2  -3   4   56.59    5.80
   2  -5  -4    4.30    2.70
  -5   3  -4    8.60    3.50
  -5   3  -4    6.40    2.40
   3   2  -4   10.50    2.80
  -5   3  -4    8.90    3.00
  -5   3  -4    7.40    2.30
  -5   3  -4   12.10    2.50
  -5   3  -4   15.30    3.30
   2  -5  -4    6.90    2.00
   2  -5  -4    7.70    1.70
   3   2  -4   11.20    3.20
   5  -3   4   16.10    2.70
  -3  -2   4   17.90    3.20
   5  -3   4   10.80    2.70
  -3  -2   4   19.10    3.30
  -2   5   4   17.80    2.10
   4   1  -4  175.38   17.00
  -5   4  -4  187.18   17.30
   5  -4   4  199.18   18.40
  -5   5  -4   85.89    8.90
  -5   5  -4   77.99    9.10
   5   0  -4   93.99    8.80
   0  -5  -4   97.89    8.50
  -5   5  -4   84.99    8.80
   5   0  -4   85.59    9.40
   5   0  -4   96.09    8.70
   5  -5   4   97.79    9.10
   5  -5   4   95.39    9.20
  -5   0   4  103.69    9.40
   5  -5   4   89.99    9.00
   5  -5   4   99.39    9.80
   5  -5   4   83.99    9.50
  -5   0   4   95.69    9.40
   0   5   4   94.49    9.60
  -5   6  -4    2.40    3.00
   6  -1  -4    1.60    2.50
  -5   6  -4    2.80    2.10
   6  -1  -4    2.90    2.20
   5  -6   4   -0.10    2.70
   1   5   4   -0.50    2.80
   5  -6   4    1.30    2.60
   5  -7   4  125.39   12.10
   5  -7   4  129.69   12.10
  -7   2   4  133.59   13.10
  -3  -5  -4   51.19    5.50
  -5   8  -4   40.50    4.20
   8  -3  -4   38.60    5.90
   8  -3  -4   30.00    5.80
   8  -3  -4   47.60    5.40
   5  -8   4   37.10    5.60
   3   5   4   46.90    4.70
  -8   3   4   55.69    7.00
   5  -8   4   39.60    4.90
  -4  -5  -4    2.40    2.70
   5  -9   4   -0.70    2.30
   4   5   4    0.10    2.10
  -9   4   4    6.60    5.60
  -3   9  -4    1.40    2.40
  -6  -3  -4   11.90    2.90
   6   3   4    8.70    3.00
   3  -9   4    8.90    2.30
  -2   8  -4   43.80    5.30
   8  -6  -4   36.00    5.60
  -6  -2  -4   42.20    5.40
  -2   8  -4   50.19    4.80
   2  -8   4   37.00    4.60
  -8   6   4   48.20    6.40
  -6  -1  -4   11.70    3.20
  -1   7  -4   11.80    2.10
  -1   7  -4    9.10    2.30
  -7   6   4   23.90    4.00
   6   1   4   25.00    3.70
   6   1   4   15.60    2.80
   0  -6   4    5.00    2.80
   0  -6   4    6.80    1.60
   0  -6   4    6.80    2.70
  -6   6   4    3.30    2.60
  -6   1  -4   98.29   11.00
   1   5  -4  131.19   11.00
   5  -6  -4  115.39   11.10
  -1  -5   4  106.59    9.60
  -1  -5   4  101.59    9.80
  -5   6   4   90.99    9.40
   6  -1   4   93.49    9.90
   6  -1   4  115.69   10.00
  -6   2  -4   16.80    3.50
  -6   2  -4   13.50    2.90
   4  -6  -4   16.90    2.70
   4  -6  -4   25.10    3.50
  -2  -4   4   21.70    3.50
  -4   6   4   22.50    3.90
  -2  -4   4   19.60    3.50
  -2  -4   4   21.30    4.10
  -4   6   4   26.40    3.10
   6  -2   4   16.70    3.30
   6  -2   4   25.80    3.30
  -6   3  -4   68.79    8.10
  -6   3  -4   69.59    7.00
  -6   3  -4   58.49    8.50
   2  -6  -4  108.19   10.70
  -6   4  -4  113.59   10.70
  -6   4  -4  115.79   11.00
  -6   4  -4   96.09   12.00
  -6   4  -4  118.09   11.00
  -4  -2   4  129.39   11.30
   6  -4   4  113.79   10.70
   6  -4   4  105.59   10.80
  -4  -2   4  113.59   11.20
   6  -4   4  111.19   11.10
   6  -4   4  115.19   11.20
  -6   5  -4   17.70    3.90
   1  -6  -4   17.60    2.30
  -6   5  -4   16.40    3.60
  -6   5  -4   21.60    4.60
  -6   5  -4   15.10    2.90
   6  -5   4   32.10    4.40
  -5  -1   4   28.30    4.60
  -6   7  -4   52.59    6.40
   7  -1  -4   57.89    6.40
  -6   7  -4   55.29    6.20
   6  -7   4   59.79    6.30
  -7   1   4   57.19    6.10
   6  -7   4   57.69    6.20
   1   6   4   67.99    6.20
  -7   1   4   58.59    7.70
   6  -7   4   61.99    6.60
  -2  -6  -4    4.20    2.70
  -6   8  -4    9.10    3.00
  -8   2   4   19.50    5.30
   9  -3  -4    0.80    4.50
   3   6   4   12.10    3.20
  -2   9  -4   -0.20    2.50
   2  -9   4    0.40    2.10
  -1   8  -4    1.90    2.40
  -1   8  -4    0.50    1.90
   8  -7  -4    3.20    3.20
  -7  -1  -4   -0.20    2.60
  -8   7   4    7.30    3.60
   7   1   4    3.40    3.80
   1  -8   4    3.10    1.90
   0   7  -4   -0.40    2.50
  -7   0  -4    0.70    2.70
   0  -7   4    1.90    2.00
  -7   7   4    9.10    3.20
   6  -7  -4    6.40    1.90
   1   6  -4    2.60    2.10
  -5   7   4    1.90    1.50
  -5   7   4    2.60    2.40
  -2  -5   4   -1.10    2.40
  -3  -4   4    4.50    2.70
  -4   7   4    4.80    2.40
  -3  -4   4    4.40    2.10
   4   3  -4   25.20    3.20
  -3   7   4   19.40    2.40
   7  -4   4   13.50    2.70
   5   2  -4   33.10    3.90
  -2   7   4    1.30    1.50
   7  -5   4    4.30    2.80
   7  -5   4    6.90    2.20
  -7   6  -4   23.60    3.70
   1  -7  -4   22.40    3.00
   6   1  -4   24.40    3.30
  -7   6  -4   20.90    3.70
   6   1  -4   22.00    3.90
  -1   7   4   27.80    3.40
   7  -6   4   25.50    4.20
   7  -6   4   29.50    4.30
  -7   7  -4    6.60    3.00
  -7   7  -4    5.00    2.80
   7   0  -4    2.80    3.20
   0   7   4    0.80    1.70
   7  -7   4    4.60    1.80
   7  -7   4    2.40    2.00
  -7   0   4    2.00    2.10
  -1  -7  -4   -1.10    2.30
  -7   8  -4   -0.70    2.60
  -7   8  -4   -1.40    3.20
   7  -8   4    0.50    1.60
   7  -8   4    0.80    2.30
   1   7   4   -1.30    2.00
   0   8  -4   10.90    2.30
  -8   0  -4    9.30    3.90
   0  -8   4   27.80    5.40
  -8   1  -4   40.10    6.10
   7  -8  -4   35.90    5.80
   7  -8  -4   25.80    4.60
  -7   8   4   38.20    7.50
  -8   2  -4    7.30    3.20
   6  -8  -4    6.50    2.40
  -8   2  -4    7.60    4.20
   2   6  -4    7.80    2.50
  -6   8   4   11.80    3.30
  -2  -6   4    3.00    3.30
   8  -2   4   10.70    4.40
   8  -2   4    7.30    2.80
   3   5  -4   19.60    3.30
   5  -8  -4   19.40    3.20
  -8   4  -4   53.69    6.70
   4  -8  -4   64.39    6.40
  -4  -4   4   47.80    6.30
  -8   5  -4   28.00    5.30
   3  -8  -4   23.80    3.20
   5   3  -4   26.20    3.30
  -3   8   4   30.80    3.80
  -3   8   4   31.80    4.00
   8  -5   4   28.20    4.60
   2  -8  -4    1.70    1.50
  -8   6  -4    0.70    2.00
   6   2  -4    6.50    1.80
  -8   6  -4    2.70    2.90
  -2   8   4    1.80    2.30
   8  -6   4   11.00    3.00
  -7  -1   4   42.00    6.00
   0  -8  -4   29.80    5.10
  -8   8  -4   19.70    3.90
  -8   0   4   25.50    5.90
   0   8   4   26.30    4.00
   3   6  -4   -0.10    2.80
   6  -9  -4    3.20    2.70
   6  -9  -4    2.30    2.50
   9  -3   4   26.50    4.70
   5  -9  -4   37.20    4.60
   4   5  -4   33.30    4.60
  -9   4  -4   31.60    5.30
  -5   9   4   39.20    4.70
   4  -9  -4    5.60    2.30
  -9   5  -4   14.00    3.90
   5   4  -4    9.80    2.80
   9  -5   4   18.00    5.70
   9  -5   4   24.80    4.10
  -9   6  -4   19.00    3.80
  -3   9   4    4.00    2.50
  -6  -3   4   10.10    4.00
   0   0  -5   -0.20    1.80
   0   0  -5   -0.60    2.00
   0   0  -5   -0.30    2.40
   0   0  -5    1.10    2.40
   0   0  -5   -1.50    2.20
   0   0  -5   -0.90    2.00
   0   0  -5    2.40    2.10
   0   0   5    3.60    2.00
   0   0   5    2.30    2.10
   0   0   5    2.80    2.20
   0   0   5    2.40    2.10
   0   0   5   -3.50    2.50
   0   0   5   -0.20    2.20
   0   0   5    3.30    1.70
   0   1  -5   13.90    2.50
  -1   0  -5    5.30    1.80
   1  -1  -5   11.90    1.80
  -1   0  -5    8.10    1.80
   1  -1  -5   10.30    2.00
  -1   0  -5   13.50    2.50
   0   1  -5   10.80    2.00
  -1   0  -5    8.00    2.10
   0   1  -5    8.20    2.50
   0   1  -5   14.20    2.80
   1  -1  -5   10.10    2.00
   0   1  -5    7.70    2.30
   0   1  -5    5.80    2.80
   0   1  -5   12.20    2.50
  -1   0  -5    7.50    1.90
   1  -1  -5    8.60    1.70
   1   0   5   15.30    2.20
   1   0   5   11.10    2.40
  -1   1   5   12.40    2.40
   1   0   5    7.80    2.00
  -1   1   5    9.90    2.10
  -1   1   5    8.70    1.80
   0  -1   5   11.10    2.70
   1   0   5   12.80    2.40
   0  -1   5   12.60    2.30
  -1   1   5   12.90    2.10
   0  -1   5    9.70    2.30
   1   0   5   14.90    2.30
   0  -1   5    8.20    2.10
   0  -1   5    7.50    2.50
   0  -1   5    8.70    2.10
  -1   1   5   15.40    3.30
   1   0   5   14.30    2.30
   1   0  -5  210.58   19.50
   0  -1  -5  213.68   19.50
  -1   1  -5  200.18   19.70
  -1   1  -5  187.88   19.80
  -1   1  -5  218.38   19.70
   0  -1  -5  208.68   19.70
  -1   1  -5  217.28   19.50
  -1   1  -5  213.98   19.50
  -1   1  -5  203.08   19.50
   0  -1  -5  194.58   19.50
  -1   1  -5  234.28   19.60
   0  -1  -5  223.48   19.50
   1   0  -5  233.58   19.60
   1   0  -5  239.48   19.80
   1   0  -5  238.58   19.60
   1  -1   5  238.68   19.80
  -1   0   5  228.28   19.40
   1  -1   5  193.68   19.30
  -1   0   5  220.18   19.40
   0   1   5  239.18   19.40
  -1   0   5  214.78   19.40
  -1   0   5  225.58   19.70
   0   1   5  201.38   19.50
   1  -1   5  199.88   19.40
   0   1   5  225.68   19.40
   1  -1   5  225.98   19.40
   1  -1   5  208.78   19.80
   1  -1   5  194.28   19.70
   1  -1   5  224.48   19.40
  -1   0   5  193.98   19.30
  -1   0   5  193.88   19.50
  -1   2  -5   40.50    4.50
  -1  -1  -5   39.90    4.50
  -1  -1  -5   36.60    3.80
  -1   2  -5   45.10    4.50
   2  -1  -5   30.80    4.00
  -1   2  -5   36.20    5.10
   2  -1  -5   31.50    3.70
  -1   2  -5   39.10    3.90
  -1  -1  -5   34.40    4.20
   2  -1  -5   43.00    4.00
  -1   2  -5   35.30    4.00
  -1  -1  -5   30.30    3.80
   1   1   5   48.10    4.80
   1   1   5   45.00    4.70
   1   1   5   50.49    4.60
   1  -2   5   40.60    5.10
  -2   1   5   52.79    5.10
   1   1   5   41.20    4.50
  -2   1   5   48.50    4.80
   1  -2   5   39.60    4.50
  -2   1   5   43.50    4.60
   1  -2   5   45.10    5.10
  -1   3  -5    5.90    2.30
  -1   3  -5    2.80    2.20
   3  -2  -5    1.80    1.30
  -2  -1  -5    2.90    1.50
   3  -2  -5    2.00    1.40
   3  -2  -5    3.70    1.50
  -1   3  -5    1.40    2.30
  -2  -1  -5    0.20    1.30
  -2  -1  -5    2.30    2.00
  -1   3  -5    1.70    1.80
  -1   3  -5    1.70    1.40
  -1   3  -5    3.00    1.60
   3  -2  -5    2.70    1.70
   3  -2  -5    3.50    1.50
   3  -2  -5    1.60    1.90
  -2  -1  -5    3.30    1.40
  -1   3  -5    5.50    1.40
  -2  -1  -5    4.30    1.70
   3  -2  -5    3.10    1.50
  -2  -1  -5    1.00    1.30
   1  -3   5    4.70    1.80
   2   1   5    4.00    0.90
   1  -3   5    3.10    2.10
  -3   2   5    2.90    2.60
  -3   2   5    4.00    2.00
   1  -3   5    2.90    1.00
   2   1   5    4.00    2.00
   1  -3   5    1.00    1.70
   1  -3   5    0.30    2.90
  -3   2   5    2.00    1.50
   1  -3   5    0.80    2.30
  -3   2   5    2.40    1.70
   2   1   5    7.40    2.00
   1  -3   5    6.20    1.40
   1  -3   5    4.80    1.10
   2  -2  -5  465.65   45.20
   2  -2  -5  484.45   45.20
  -2   0  -5  430.36   45.20
  -2   0  -5  511.25   45.40
   0   2  -5  556.24   45.20
   2  -2  -5  541.15   45.20
   2  -2  -5  514.15   45.30
  -2   0  -5  463.35   45.30
   0   2  -5  456.55   45.40
   0   2  -5  564.84   45.40
  -2   0  -5  459.85   45.20
  -2   0  -5  492.25   45.30
   0   2  -5  579.44   45.60
  -2   0  -5  491.05   45.50
  -2   0  -5  535.45   45.40
   0   2  -5  523.25   45.50
   2  -2  -5  530.05   45.20
   0  -2   5  457.15   47.50
   2   0   5  481.45   47.30
   0  -2   5  497.85   47.10
  -2   2   5  544.65   47.30
   2   0   5  610.44   47.40
   2   0   5  526.15   47.50
   0  -2   5  592.24   47.50
   2   0   5  519.45   47.40
   2   0   5  467.85   47.40
  -2   2   5  508.05   47.60
   2   0   5  546.25   47.50
   0  -2   5  522.15   47.30
   0  -2   5  565.44   47.70
   0  -2   5  586.14   47.50
  -2   2   5  515.95   47.40
   1   1  -5    5.30    2.30
   1  -2  -5    6.50    2.50
   1  -2  -5   11.80    1.80
   1   1  -5   11.70    1.80
   1   1  -5    9.20    2.50
  -2   1  -5    6.30    2.10
   2  -1   5   21.80    2.40
  -1  -1   5   14.40    2.70
  -1  -1   5   17.10    2.50
  -1  -1   5   12.60    2.90
  -1  -1   5   15.10    2.70
   2  -1   5   17.40    3.00
  -1  -1   5   17.50    3.00
   2  -1   5   15.50    3.20
  -1   2   5   22.00    3.10
  -1   2   5   20.90    2.80
   2   0  -5   30.20    3.60
   2   0  -5   30.20    3.30
  -2   2  -5   17.70    3.50
   0  -2  -5   24.00    3.10
   0  -2  -5   18.50    3.00
  -2   2  -5   23.00    3.30
   2   0  -5   25.70    3.40
  -2   2  -5   18.70    3.80
  -2   2  -5   27.70    3.40
  -2   2  -5   23.90    3.50
   2   0  -5   20.90    4.10
   0  -2  -5   24.00    4.00
  -2   2  -5   30.50    3.80
   2   0  -5   27.80    2.80
   0  -2  -5   23.50    2.90
   0   2   5   30.00    3.30
  -2   0   5   22.70    3.80
  -2   0   5   31.60    3.50
   0   2   5   28.60    3.60
   2  -2   5   28.10    3.40
   2  -2   5   31.50    4.00
   2  -2   5   22.90    4.60
  -2   0   5   27.80    3.30
  -2   0   5   25.50    3.40
   0   2   5   27.50    3.20
   2  -2   5   26.00    4.40
   2  -2   5   26.30    5.30
   0   2   5   29.50    3.00
  -2   3  -5   61.69    5.80
  -1  -2  -5   49.70    5.30
   3  -1  -5   46.10    5.30
   3  -1  -5   50.19    5.50
   3  -1  -5   57.19    5.80
  -2   3  -5   55.59    5.60
   3  -1  -5   49.00    5.30
  -2   3  -5   61.39    5.60
  -2   3  -5   57.19    5.50
   3  -1  -5   56.49    5.60
  -2   3  -5   54.09    5.60
  -1  -2  -5   55.09    5.40
   3  -1  -5   51.19    5.80
  -1  -2  -5   50.79    5.10
  -1  -2  -5   48.40    5.40
  -2   3  -5   41.80    6.00
  -1  -2  -5   53.19    5.90
   2  -3   5   56.89    5.50
   2  -3   5   60.09    6.20
   1   2   5   51.49    5.30
   1   2   5   57.59    5.70
   2  -3   5   51.19    5.40
  -3   1   5   52.69    5.60
  -3   1   5   51.49    5.80
   2  -3   5   64.89    6.20
  -3   1   5   55.59    5.90
   2  -3   5   49.50    5.30
   2  -3   5   58.09    6.30
  -3   1   5   52.49    5.80
   1   2   5   50.49    5.50
   4  -2  -5   93.19   10.30
   4  -2  -5  107.39    9.90
   4  -2  -5  104.89    9.80
   2   2   5   29.60    4.50
   2  -4   5   38.80    4.20
   2  -4   5   45.90    4.50
   2  -4   5   39.80    5.40
   2  -4   5   40.30    4.30
   2   2   5   46.90    4.90
  -3  -2  -5   25.00    3.10
  -2   5  -5   27.50    3.60
  -2   5  -5   15.40    2.60
   5  -3  -5   21.70    3.60
   5  -3  -5   22.00    3.60
   5  -3  -5   17.80    3.10
  -2   5  -5   20.90    3.10
   5  -3  -5   20.90    3.60
  -5   3   5   25.70    4.40
   2  -5   5   19.90    4.30
   2  -5   5   27.10    4.70
   3   2   5   33.00    3.00
   2  -5   5   27.00    4.40
  -5   3   5   24.90    4.90
   2  -5   5   27.60    3.20
  -5   3   5   27.60    4.90
  -1   4  -5   87.49    8.00
   4  -3  -5   79.19    7.70
   4  -3  -5   79.79    7.80
  -3  -1  -5   81.99    8.40
  -1   4  -5   94.39    8.00
  -1   4  -5   88.59    7.60
   4  -3  -5   82.59    7.80
  -3  -1  -5   72.19    7.80
  -3  -1  -5   85.59    8.70
  -3  -1  -5   81.39    7.80
  -3  -1  -5   84.89    8.10
  -3  -1  -5   76.89    7.90
   4  -3  -5   72.49    8.30
   4  -3  -5   73.29    7.90
   4  -3  -5   79.69    8.10
   4  -3  -5   74.79    7.90
   1  -4   5   84.99    7.90
   1  -4   5   72.89    8.00
   3   1   5   73.29    7.70
   3   1   5   80.49    8.20
   1  -4   5   82.29    8.40
  -4   3   5   77.09    8.50
   3   1   5   87.19    8.30
   1  -4   5   88.69    8.00
  -4   3   5   90.69    8.60
   1  -4   5   92.39    7.80
   1  -4   5   72.79    8.50
   1  -4   5   78.79    8.20
  -4   3   5   81.99    8.10
   1  -4   5   94.59    8.10
  -3   0  -5    0.60    2.60
  -3   0  -5   -2.30    1.90
   3  -3  -5    0.70    1.40
  -3   0  -5    0.40    1.90
   3  -3  -5    1.10    1.40
   0   3  -5    0.00    1.90
   3  -3  -5    1.50    1.30
  -3   0  -5   -0.60    1.30
   3  -3  -5   -0.60    1.50
   0   3  -5    0.30    1.20
   3  -3  -5    1.10    1.70
   0   3  -5   -1.70    1.60
   0   3  -5   -1.10    2.80
  -3   0  -5    0.30    1.60
  -3   0  -5   -0.30    1.80
   0  -3   5    1.00    1.70
   0  -3   5    1.10    1.50
   0  -3   5    0.20    2.00
   3   0   5    0.30    1.80
   0  -3   5   -0.30    1.10
   3   0   5    0.50    1.40
   3   0   5   -0.10    2.20
   0  -3   5   -1.80    1.70
   3   0   5   -0.40    2.70
  -3   3   5    1.60    1.10
  -3   3   5   -1.00    1.70
   0  -3   5    0.70    2.00
   2  -3  -5   18.20    2.90
   1   2  -5   22.00    3.40
   1   2  -5   22.10    2.30
   2  -3  -5   19.70    3.60
   2  -3  -5   22.80    2.70
  -3   1  -5   22.10    3.80
   2  -3  -5   16.60    2.80
   1   2  -5   20.10    3.30
   1   2  -5   16.00    3.20
   1   2  -5   18.80    3.90
  -3   1  -5   23.20    3.80
   2  -3  -5   16.70    2.70
  -1  -2   5   20.40    3.70
  -1  -2   5   19.30    2.70
  -1  -2   5   24.60    3.20
  -1  -2   5   24.80    3.10
  -1  -2   5   16.60    3.30
  -2   3   5   20.00    2.70
  -2   3   5   22.30    3.50
  -1  -2   5   23.70    3.40
  -2   3   5   25.30    2.70
   2   1  -5  361.86   29.10
   2   1  -5  345.57   29.00
  -3   2  -5  332.07   29.20
   2   1  -5  295.67   29.00
   1  -3  -5  336.57   28.90
   1  -3  -5  321.67   29.00
   1  -3  -5  280.87   28.90
  -3   2  -5  329.67   29.30
  -3   2  -5  287.17   29.10
  -3   2  -5  278.47   29.00
   1  -3  -5  347.67   28.70
  -3   2  -5  320.17   29.00
  -3   2  -5  326.67   29.10
   1  -3  -5  328.97   29.00
   2   1  -5  318.77   29.10
   1  -3  -5  298.97   29.20
   2   1  -5  310.17   29.30
   1  -3  -5  366.46   28.90
  -1   3   5  374.16   29.10
  -2  -1   5  301.07   28.80
   3  -2   5  303.87   29.40
   3  -2   5  334.57   29.30
  -2  -1   5  367.26   29.50
   3  -2   5  305.97   29.40
   3  -2   5  321.57   29.20
   3  -2   5  301.87   29.20
   3  -2   5  325.07   29.20
  -1   3   5  351.16   29.20
  -2  -1   5  351.86   29.40
   3  -2   5  303.67   29.20
  -2  -1   5  319.37   29.20
  -1   3   5  334.17   28.80
  -2  -1   5  282.57   29.10
  -2  -1   5  301.97   29.40
  -3   3  -5    1.80    2.00
   0  -3  -5   -1.00    1.80
   0  -3  -5   -0.10    2.10
  -3   3  -5   -1.30    1.80
   3   0  -5    0.80    1.90
   0  -3  -5   -1.10    1.40
   3   0  -5    3.20    1.60
   3   0  -5    3.10    2.60
  -3   3  -5   -2.80    2.00
  -3   3  -5    1.00    1.30
  -3   3  -5   -2.90    2.10
  -3   3  -5    2.10    2.10
  -3   3  -5    0.90    2.20
   0  -3  -5   -0.30    1.60
   0  -3  -5   -0.90    1.50
   3  -3   5    1.20    3.00
   3  -3   5    2.80    1.80
   0   3   5    2.30    1.40
   0   3   5   -0.80    1.00
   3  -3   5   -1.40    2.70
  -3   0   5    0.60    1.70
   0   3   5   -0.20    0.90
   3  -3   5    1.30    1.50
  -3   0   5    3.80    1.90
   3  -3   5   -0.40    1.40
   3  -3   5    0.30    2.50
   3  -3   5   -1.80    2.60
   3  -3   5    1.00    1.10
   0   3   5   -2.10    2.10
  -1  -3  -5    7.10    1.90
   4  -1  -5    4.10    2.70
   4  -1  -5    5.40    1.90
   4  -1  -5    5.40    2.80
  -1  -3  -5    7.70    1.60
  -1  -3  -5    6.70    2.00
  -3   4  -5    5.70    2.30
   4  -1  -5    5.90    2.40
   4  -1  -5    9.10    2.00
  -1  -3  -5   11.10    2.00
  -3   4  -5    7.40    2.50
  -1  -3  -5    6.80    2.20
  -3   4  -5    6.90    2.60
   4  -1  -5    7.20    2.20
   1   3   5    5.70    2.30
   3  -4   5    8.10    3.00
   1   3   5   13.30    2.40
   3  -4   5   10.70    3.20
  -4   1   5   10.00    1.80
  -4   1   5   13.30    2.50
   1   3   5    9.90    1.60
   3  -4   5   12.40    2.70
   3  -4   5    8.70    3.60
  -4   1   5    7.30    2.30
  -3   5  -5  238.68   20.90
  -3   5  -5  232.28   20.80
  -2  -3  -5  250.17   20.90
  -2  -3  -5  236.98   20.80
   5  -2  -5  216.78   21.20
   5  -2  -5  196.18   21.00
   5  -2  -5  201.48   20.90
  -3   5  -5  235.88   20.80
  -2  -3  -5  262.07   21.10
   3  -5   5  221.08   20.50
  -5   2   5  203.58   20.20
   3  -5   5  251.17   20.20
   2   3   5  205.78   20.20
   3  -5   5  222.68   20.10
   2   3   5  210.38   20.10
   2   3   5  227.28   20.50
   3  -5   5  227.88   20.20
  -5   2   5  211.48   20.50
   3  -5   5  236.38   20.40
  -3   6  -5    2.20    1.80
  -3   6  -5    1.30    1.50
  -3  -3  -5   -1.70    1.50
  -3   6  -5   -1.80    2.20
   6  -3  -5    6.20    3.20
  -3  -3  -5   -0.60    1.90
   3  -6   5    3.90    1.90
   3   3   5   -0.50    2.10
  -6   3   5    9.80    3.20
   3  -6   5    0.20    1.30
  -6   3   5    6.10    2.80
   3  -6   5    1.30    1.10
   3  -6   5   -0.20    2.30
   3  -6   5    2.50    1.80
   7  -4  -5   12.50    3.60
  -4  -3  -5    9.20    2.90
  -3   7  -5   15.60    2.90
   3  -7   5    9.40    2.20
  -7   4   5    8.80    3.30
   3  -7   5   11.10    2.60
   3  -7   5    6.80    1.60
   6  -4  -5   10.10    2.50
  -4  -2  -5    5.20    3.00
  -2   6  -5   11.90    2.00
  -4  -2  -5    9.70    1.90
   2  -6   5    8.60    2.20
   4   2   5    9.30    1.60
  -6   4   5    5.10    3.00
   2  -6   5    7.90    1.40
   2  -6   5    7.30    2.90
   4   2   5   11.10    2.90
  -4  -1  -5   34.10    4.20
   4   1   5   41.00    5.50
   0   4  -5    0.30    1.80
   4  -4  -5    0.00    1.70
   0   4  -5    3.20    1.50
  -4   0  -5    1.40    2.30
  -4   0  -5    2.90    1.90
   4  -4  -5   -1.10    1.60
  -4   0  -5    4.10    1.60
   4  -4  -5    0.10    1.40
  -4   0  -5    2.80    2.60
   4  -4  -5    0.90    1.50
   4  -4  -5   -0.50    2.00
   4  -4  -5    2.30    2.20
  -4   0  -5    4.70    2.50
   4   0   5    1.00    2.70
   0  -4   5    2.20    1.90
   0  -4   5    1.80    1.70
   0  -4   5   -0.80    1.60
   4   0   5    8.30    2.60
  -4   4   5    1.60    2.30
   4   0   5    3.30    0.80
   0  -4   5    0.90    1.20
  -4   4   5    0.30    1.80
   0  -4   5    1.30    2.20
  -4   4   5    0.30    0.90
  -4   4   5    2.20    2.20
   0  -4   5    0.90    2.40
   4   0   5    7.00    3.30
   1   3  -5    2.00    1.90
  -4   1  -5   -1.90    1.90
  -4   1  -5    2.10    2.30
   3  -4  -5    2.10    1.80
  -4   1  -5    1.00    1.60
   3  -4  -5   -0.20    2.10
   1   3  -5    0.20    1.70
  -4   1  -5   -0.70    2.20
   1   3  -5   -2.30    2.90
   3  -4  -5    0.50    2.50
   1   3  -5    0.60    1.10
   3  -4  -5   -0.20    1.30
  -4   1  -5    2.40    3.00
  -4   1  -5   -1.00    2.40
   3  -4  -5    0.30    1.60
   3  -4  -5   -1.00    1.60
  -1  -3   5   -3.70    1.90
   4  -1   5    1.30    2.60
  -3   4   5   -0.30    1.80
  -1  -3   5   -0.50    1.50
  -1  -3   5   -1.20    1.90
  -1  -3   5    1.40    1.60
   4  -1   5   -1.00    1.80
  -1  -3   5   -0.10    1.50
  -3   4   5    0.40    0.90
  -1  -3   5    0.10    1.60
   4  -1   5    1.00    1.60
   4  -1   5    1.70    3.00
   2  -4  -5   24.10    4.00
  -4   2  -5   34.20    4.00
   2  -4  -5   30.70    4.60
   2  -4  -5   23.60    3.50
  -4   2  -5   38.60    5.40
   2   2  -5   39.80    4.40
  -4   2  -5   22.80    3.90
   2   2  -5   40.50    5.10
  -2  -2   5   46.80    6.30
  -2  -2   5   66.19    6.20
   4  -2   5   46.50    7.00
   4  -2   5   66.59    6.10
  -2   4   5   56.79    5.40
   3   1  -5    2.20    3.00
   1  -4  -5   -1.40    1.00
   1  -4  -5   -1.90    2.40
   1  -4  -5    1.00    1.70
   3   1  -5   -2.80    2.10
   3   1  -5   -0.70    1.40
   1  -4  -5    0.90    0.90
   3   1  -5   -0.90    1.90
  -4   3  -5   -1.20    2.80
   1  -4  -5   -1.60    1.80
  -4   3  -5    1.70    2.30
  -4   3  -5    2.50    2.50
  -4   3  -5   -0.10    1.60
  -4   3  -5    1.00    2.00
  -4   3  -5    1.00    2.50
  -4   3  -5    1.40    2.50
   1  -4  -5   -1.60    1.50
   1  -4  -5   -0.90    1.60
   1  -4  -5    1.60    1.80
  -3  -1   5   -0.80    2.10
  -1   4   5   -0.10    1.10
  -3  -1   5   -1.30    1.40
   4  -3   5   -0.40    2.70
   4  -3   5   -1.90    1.80
  -3  -1   5   -2.30    1.70
   4  -3   5   -1.20    1.40
  -1   4   5    1.00    1.40
   4  -3   5    0.60    1.90
  -3  -1   5   -1.30    2.00
  -3  -1   5    1.70    2.40
   4  -3   5   -0.70    2.70
  -1   4   5    0.50    1.00
   4  -3   5   -0.10    1.00
   4  -3   5    1.50    1.90
   0  -4  -5    6.90    2.10
   4   0  -5   12.00    2.30
   0  -4  -5    6.90    2.40
  -4   4  -5   11.60    2.80
   0  -4  -5    7.60    2.20
  -4   4  -5    9.70    2.00
   4   0  -5    7.40    2.80
   0  -4  -5   11.80    2.00
   4   0  -5    4.30    2.70
   4   0  -5    7.60    3.40
  -4   4  -5    6.90    3.10
  -4   4  -5    7.90    2.90
  -4   4  -5    8.00    2.70
   4   0  -5    8.30    2.60
   4   0  -5    8.40    2.00
   0   4   5    9.50    1.70
  -4   0   5    5.60    2.00
  -4   0   5   11.20    2.60
   4  -4   5    8.40    1.70
   0   4   5   10.60    2.70
   4  -4   5   14.20    2.60
   4  -4   5    7.30    2.70
   4  -4   5    8.30    3.20
   4  -4   5   10.10    2.30
   0   4   5   11.60    2.20
   4  -4   5   10.90    2.10
  -4   0   5    7.60    2.60
   4  -4   5    5.10    3.70
   4  -4   5    9.30    2.50
  -4   0   5    7.90    2.40
   5  -1  -5   79.89    8.80
   4  -5   5   28.20    3.70
   4  -5   5   25.10    3.50
   1   4   5   29.10    4.00
   4  -5   5   36.60    4.70
   1   4   5   39.30    4.70
  -2  -4  -5    2.60    1.70
   6  -2  -5    0.30    1.80
  -4   6  -5    1.70    2.60
   6  -2  -5    3.90    2.20
  -2  -4  -5   -1.00    1.70
  -4   6  -5    1.80    1.90
  -4   6  -5   -0.50    1.10
   4  -6   5    2.00    1.60
   4  -6   5    4.30    1.90
   4  -6   5   -0.50    2.40
  -6   2   5    0.60    2.40
   4  -6   5    3.60    3.70
   2   4   5    3.70    1.20
   2   4   5    2.40    1.90
  -6   2   5    0.40    1.30
   2   4   5   -0.40    2.50
   4  -6   5    2.90    1.10
  -3  -4  -5    9.60    2.80
  -4   7  -5   13.00    2.80
  -3  -4  -5   15.00    2.30
  -4   7  -5   14.30    2.20
   3   4   5    9.80    2.50
   3   4   5   14.30    2.60
   4  -7   5   14.60    2.20
  -7   3   5    8.70    3.80
  -7   3   5   15.00    3.30
   4  -7   5   11.30    2.10
   4  -7   5   15.40    2.80
  -5  -4  -5    1.70    2.30
  -4   9  -5   -0.40    2.00
   4  -9   5   -1.00    2.60
  -9   5   5    6.60    5.30
   5   4   5    5.00    2.90
  -5  -3  -5   75.99    8.40
   8  -5  -5   74.99    8.50
   8  -5  -5   70.89    8.90
  -3   8  -5   90.09    7.80
  -3   8  -5   89.59    8.20
   3  -8   5   78.49    8.10
   3  -8   5   87.59    7.70
  -8   5   5   62.19    9.70
   5   3   5   76.19    7.80
  -2   7  -5   33.90    4.10
  -5  -2  -5   36.40    4.20
   5   2   5   35.80    5.10
   5   2   5   27.70    3.20
   2  -7   5   26.70    4.70
   2  -7   5   19.30    4.00
  -1   6  -5   28.50    3.30
  -5  -1  -5   19.90    3.30
  -5  -1  -5   26.80    3.90
   5  -5  -5  180.18   16.30
  -5   0  -5  159.78   16.50
   5  -5  -5  196.28   16.50
   5  -5  -5  178.88   16.70
  -5   0  -5  181.88   17.20
   0   5  -5  182.88   16.30
   0   5  -5  189.28   16.40
  -5   0  -5  180.38   16.80
   5  -5  -5  167.48   16.40
  -5   5   5  138.09   13.30
   0  -5   5  148.19   13.80
   0  -5   5  146.39   14.00
   5   0   5  151.58   13.40
  -5   5   5  152.28   14.20
   5   0   5  144.69   13.70
  -5   1  -5   38.00    4.10
   1   4  -5   28.90    3.60
   4  -5  -5   26.10    3.70
  -5   1  -5   25.30    4.80
   4  -5  -5   33.50    3.60
  -1  -4   5   93.99    9.50
  -1  -4   5  105.69    9.70
   3  -5  -5   10.40    2.10
   3  -5  -5    8.00    2.70
   2   3  -5    3.00    2.40
  -5   2  -5    6.60    3.20
   2   3  -5    6.50    2.10
   3  -5  -5    7.60    2.20
   3  -5  -5    6.90    2.80
  -2  -3   5    6.70    2.20
   5  -2   5   16.10    3.20
  -3   5   5   12.20    2.50
  -2  -3   5    9.40    2.40
  -2  -3   5   10.70    2.90
   5  -2   5   14.00    3.40
  -2  -3   5    9.20    2.20
  -2  -3   5    8.20    2.30
  -3   5   5    9.40    1.70
   3   2  -5   87.39   10.20
   2  -5  -5  106.09    8.70
   2  -5  -5   87.19    9.30
  -5   3  -5   84.29   10.10
   3   2  -5   93.39    8.90
  -5   3  -5   89.69    9.00
  -5   3  -5   90.79    9.50
   3   2  -5   76.69    9.30
  -5   3  -5   85.59    9.00
  -5   3  -5  106.69    9.90
  -3  -2   5   99.69    9.20
   5  -3   5   90.89    9.40
   5  -3   5   89.49    8.80
   5  -3   5   82.79    9.10
   5  -3   5   95.49    8.90
   5  -3   5   97.99    9.00
  -3  -2   5   96.49    9.20
  -3  -2   5   91.99    8.90
  -5   4  -5   99.19   11.80
   4   1  -5  131.69   11.60
   5  -4   5   59.69    6.00
   5  -4   5   61.69    6.80
   5   0  -5   16.00    3.20
   0  -5  -5   14.90    2.60
   5   0  -5   18.20    3.40
   5  -5   5   31.30    3.40
   5  -5   5   27.80    4.30
  -5   0   5   26.00    4.30
   0   5   5   19.70    2.80
   0   5   5   22.50    3.80
   0   5   5   24.30    3.40
   5  -5   5   31.50    4.70
  -5   0   5   22.80    4.70
   5  -6   5    2.90    2.30
  -6   1   5    4.60    2.70
   1   5   5    3.90    2.90
   5  -6   5    9.20    1.80
   5  -6   5    4.70    2.50
   1   5   5    3.70    2.00
   5  -6   5    4.10    3.20
  -6   1   5    5.50    1.70
  -5   7  -5   46.20    5.50
   2   5   5   40.70    5.90
   2   5   5   26.40    4.00
   5  -7   5   35.00    3.80
  -3  -5  -5   19.20    3.70
   8  -3  -5   25.30    4.50
  -5   8  -5   23.40    3.70
   5  -8   5   19.90    3.70
   3   5   5   19.70    3.00
  -8   3   5   17.80    5.20
   5  -8   5   24.00    3.30
  -4  -5  -5    2.90    2.20
  -5   9  -5    6.20    3.20
   5  -9   5    0.50    2.20
   5  -9   5    2.70    3.40
  -3   9  -5    0.00    2.70
   3  -9   5    0.00    2.40
   6   3   5    3.50    2.70
  -2   8  -5    9.10    2.50
   8  -6  -5   14.60    3.20
  -6  -2  -5   13.20    2.80
  -8   6   5   12.40    4.10
   6   2   5   12.20    2.40
   2  -8   5   11.50    2.20
  -1   7  -5   24.20    3.60
  -1   7  -5   21.40    3.40
  -6  -1  -5   20.70    3.70
   7  -6  -5   29.70    4.70
  -7   6   5   28.30    4.50
   1  -7   5   21.20    3.10
   6   1   5   17.60    3.00
   1  -7   5   22.80    3.90
   6   1   5   20.00    3.80
   6   0   5    6.10    2.40
   0  -6   5   -0.10    2.10
  -6   6   5    4.40    2.40
   0  -6   5   -1.10    2.70
   5  -6  -5   35.70    4.50
   1   5  -5   41.80    4.30
  -6   1  -5   39.20    4.60
   1   5  -5   31.50    4.10
  -6   1  -5   30.90    4.40
  -1  -5   5   39.60    5.00
  -5   6   5   43.70    5.30
  -6   2  -5   49.30    6.70
   4  -6  -5   59.29    5.40
  -6   2  -5   57.49    6.50
   4  -6  -5   68.69    6.40
   6  -2   5   55.09    5.80
   6  -2   5   51.39    6.00
  -4   6   5   57.59    5.50
   6  -2   5   42.00    6.50
  -4   6   5   55.29    6.20
  -2  -4   5   54.79    6.10
  -2  -4   5   64.89    5.80
  -2  -4   5   51.29    6.20
  -6   3  -5    1.40    3.20
  -6   3  -5    2.60    2.40
   3  -6  -5    2.70    1.80
  -6   3  -5    1.50    2.20
   3   3  -5    5.70    2.80
   3  -6  -5    0.80    1.20
   6  -3   5    4.60    1.90
  -3  -3   5    9.50    2.70
  -3   6   5    3.20    1.50
  -3  -3   5    3.20    2.10
  -3  -3   5    2.30    2.50
   6  -3   5    8.90    3.20
   6  -3   5    6.60    1.70
  -3   6   5    5.20    2.20
  -6   4  -5   60.29    6.00
  -6   4  -5   41.70    6.70
  -4  -2   5   22.50    4.20
   6  -4   5   32.60    5.40
   6  -4   5   36.00    4.30
  -6   5  -5   55.69    8.70
  -6   5  -5   84.89    7.00
  -6   5  -5   66.49    7.00
   5   1  -5   65.19    7.20
  -6   5  -5   65.89    8.00
   6  -5   5   73.89    7.20
  -5  -1   5   60.39    7.90
   6  -5   5   74.39    7.00
   6  -5   5   86.09    7.60
  -5  -1   5   67.89    7.60
   6  -5   5   64.09    7.70
  -6   0   5    0.90    2.70
  -1  -6  -5   16.90    3.00
  -6   7  -5   27.70    4.40
   1   6   5   13.50    2.40
   1   6   5   14.80    3.50
  -6   8  -5   44.90    6.20
   8  -2  -5   41.00    6.10
   8  -2  -5   41.00    5.90
  -2  -6  -5   53.69    5.40
   2   6   5   49.20    5.10
   6  -8   5   47.60    5.50
   6  -8   5   41.40    6.10
   6  -8   5   49.60    5.10
  -8   2   5   44.00    7.40
   9  -3  -5   -2.30    3.10
   9  -3  -5    3.20    4.50
  -6   9  -5   -3.10    3.00
   3   6   5   -2.30    2.50
  -2   9  -5   12.40    3.00
  -1   8  -5    5.10    2.70
  -7  -1  -5    9.20    3.20
  -1   8  -5    6.00    2.80
  -8   7   5   33.10    6.80
   7  -7  -5   -2.50    3.00
  -7   0  -5    5.10    2.80
   0   7  -5   -1.60    2.30
   0  -7   5   -0.10    2.00
  -7   7   5   -0.40    2.90
   1   6  -5   21.30    3.40
   5  -7  -5   18.40    2.80
  -7   2  -5   12.00    4.30
  -2  -5   5   30.30    4.70
   7  -2   5   34.00    5.40
  -5   7   5   34.80    5.00
  -5   7   5   23.50    3.50
  -7   3  -5    6.50    2.80
   3   4  -5   -1.20    1.80
   4  -7  -5   -0.20    2.40
  -7   3  -5   -0.40    2.50
  -3  -4   5   -1.50    2.10
  -4   7   5    3.30    1.40
   7  -3   5    5.30    2.70
  -3  -4   5    0.00    2.80
   7  -3   5    4.60    1.80
   7  -3   5    8.60    3.70
  -4   7   5    0.70    2.40
   7  -3   5    0.80    1.80
   4   3  -5   17.20    2.50
   3  -7  -5   11.40    2.40
  -7   4  -5    9.20    2.80
  -3   7   5   21.50    3.20
  -3   7   5   30.00    3.20
   5   2  -5   43.10    4.90
  -7   5  -5   42.60    5.70
   5   2  -5   55.99    5.30
  -7   6  -5   13.30    3.10
  -7   6  -5   13.70    2.80
   7  -6   5   12.40    2.30
   7  -6   5   12.50    2.60
   7  -6   5   16.10    3.50
  -7   7  -5    2.00    2.70
   0  -7  -5    1.10    1.70
   7   0  -5   -0.60    1.40
  -7   7  -5    0.30    3.30
   7  -7   5    2.90    2.40
  -7   0   5    6.00    2.40
   0   7   5    1.70    1.60
   7  -7   5    0.00    1.70
  -1  -7  -5    2.30    2.70
  -7   8  -5    5.20    3.20
  -7   8  -5    6.90    3.00
   7  -8   5    4.50    2.00
   1   7   5    0.10    1.90
   7  -8   5    5.60    3.00
   7  -9   5    8.10    3.60
  -8   0  -5   33.30    6.40
   0  -8   5   49.60    6.50
   7  -8  -5   52.59    5.60
  -8   1  -5   40.10    7.80
   1   7  -5   39.80    5.70
   7  -8  -5   59.49    6.90
  -1  -7   5   35.90    6.10
  -8   2  -5   -2.00    4.00
   2   6  -5   -3.30    2.40
   6  -8  -5    2.90    2.00
   6  -8  -5    2.20    2.90
  -8   2  -5    3.80    3.30
  -6   8   5    7.00    3.30
   8  -2   5    7.20    4.40
   5  -8  -5   56.89    6.50
   3   5  -5   61.29    6.50
   5  -8  -5   68.79    6.80
  -5   8   5   52.89    7.00
   8  -3   5   47.90    6.20
  -5   8   5   60.69    5.50
   4   4  -5   51.89    5.30
  -8   4  -5   55.29    6.40
  -8   4  -5   37.10    6.10
  -4   8   5   30.40    3.60
   3  -8  -5    4.10    1.80
   5   3  -5    3.40    2.00
   3  -8  -5    6.10    1.90
  -3   8   5    8.50    2.00
  -5  -3   5   10.60    3.30
  -8   6  -5   11.20    3.70
   6   2  -5   21.70    2.90
  -8   6  -5   14.30    3.30
   2  -8  -5   17.30    2.90
   8  -6   5   19.70    3.20
   8  -6   5   19.60    4.00
  -2   8   5   22.30    3.10
   7   1  -5   29.20    3.90
  -8   7  -5   33.00    6.00
  -8   7  -5   42.10    6.00
  -7  -1   5   35.80    6.00
   8  -7   5   37.70    5.20
   8  -7   5   39.60    5.10
   0   8   5   14.00    3.20
  -9   3  -5   11.30    4.40
   6  -9  -5   -3.70    2.40
   3   6  -5    0.10    2.40
  -6   9   5   -0.90    1.90
   5  -9  -5    7.10    2.80
   4   5  -5    0.70    2.50
  -5   9   5    3.80    2.10
   5   4  -5   21.40    3.60
   4  -9  -5   19.50    3.70
  -9   5  -5   17.80    4.20
   9  -5   5   15.70    3.40
  -9   6  -5    7.00    2.70
  -9   6  -5    4.60    3.50
   9  -6   5   13.20    3.10
   0   0  -6 1209.98  108.99
   0   0  -6 1279.07  108.39
   0   0  -6 1038.40  108.29
   0   0  -6 1268.17  108.39
   0   0  -6 1235.58  108.29
   0   0  -6 1235.98  108.19
   0   0  -6 1177.38  108.29
   0   0   6  948.21   87.29
   0   0   6 1028.20   87.39
   0   0   6  969.10   87.39
   0   0   6  872.81   87.29
   0   0   6  983.20   87.39
   0   0   6  925.71   87.39
   0   0   6 1066.59   87.89
  -1   0  -6    3.40    1.80
   1  -1  -6    0.80    1.80
   1  -1  -6    2.50    1.80
   0   1  -6   -4.40    2.30
   0   1  -6    1.90    2.60
   0   1  -6    0.20    2.70
   0   1  -6   -1.50    2.50
   0   1  -6    1.20    2.20
   1  -1  -6    1.00    1.40
   1  -1  -6    0.60    1.20
  -1   0  -6    2.80    1.70
   1  -1  -6   -1.30    1.70
  -1   0  -6    2.20    1.60
   0   1  -6   -0.90    1.40
  -1   0  -6    3.20    2.30
  -1   1   6   -0.40    1.70
  -1   1   6   -0.40    1.70
   0  -1   6   -0.20    2.50
   1   0   6    2.90    1.50
   0  -1   6   -0.60    2.00
   0  -1   6   -0.10    1.80
   1   0   6    3.00    2.20
   0  -1   6   -0.30    2.10
   1   0   6    2.70    2.50
  -1   1   6    0.70    1.50
   1   0   6    1.30    1.80
   1   0   6    2.00    1.50
  -1   1   6    2.20    2.20
   0  -1   6   -0.20    2.20
   1   0  -6    2.00    1.70
   0  -1  -6    1.10    1.30
   1   0  -6    1.10    2.30
   1   0  -6    0.80    1.70
   0  -1  -6    0.00    1.60
   1   0  -6    1.20    1.70
   0  -1  -6   -1.80    1.70
  -1   1  -6    2.40    2.00
   1   0  -6    0.30    2.10
  -1   1  -6   -0.20    1.30
   0  -1  -6   -1.20    2.50
  -1   1  -6   -0.50    2.20
  -1   1  -6   -0.80    2.00
   1  -1   6   -1.10    2.90
  -1   0   6    0.00    1.90
  -1   0   6    0.30    2.40
   1  -1   6   -0.40    3.20
   1  -1   6    1.90    1.30
   0   1   6    0.70    1.70
  -1   0   6    2.20    1.60
   0   1   6   -2.10    1.70
  -1   0   6    0.40    2.00
  -1   0   6    1.00    1.60
   1  -1   6    1.50    1.00
  -1   0   6    0.30    1.80
   1  -1   6    3.10    2.40
   1  -1   6    1.40    1.60
   0   1   6    3.10    1.60
  -1   0   6   -0.70    1.80
  -1   2  -6 2802.42  230.48
  -1  -1  -6 2478.05  230.68
   2  -1  -6 2408.56  230.68
  -1   2  -6 2738.93  232.28
   2  -1  -6 2390.36  230.68
  -1  -1  -6 2454.25  230.68
  -1   2  -6 2882.91  230.68
  -1   2  -6 2713.43  230.98
   2  -1  -6 2411.06  230.88
  -1  -1  -6 2688.63  231.08
  -1   2  -6 2199.88  230.58
  -1   2  -6 2660.03  229.88
  -1   2  -6 2911.61  230.88
   2  -1  -6 2542.65  230.48
  -2   1   6 2557.94  219.38
   1  -2   6 2183.88  219.38
   1  -2   6 2351.16  220.98
  -2   1   6 2369.46  219.68
   1   1   6 2513.25  219.28
   1   1   6 2794.12  219.88
  -2   1   6 2317.67  219.38
  -2   1   6 2448.56  219.58
   1   1   6 2604.54  219.68
   1   1   6 2745.03  219.58
   1  -2   6 2289.17  219.18
   1  -2   6 2309.07  219.48
   1  -2   6 2577.34  219.58
   3  -2  -6    2.60    1.30
  -2  -1  -6    0.70    1.70
  -1   3  -6    3.60    2.00
  -1   3  -6    3.10    2.50
  -2  -1  -6   -0.90    1.50
   3  -2  -6    2.80    1.50
  -1   3  -6   -0.50    2.30
  -1   3  -6    0.70    1.80
   3  -2  -6    0.30    1.50
   3  -2  -6   -0.40    1.90
  -1   3  -6    0.40    1.70
  -1   3  -6    1.10    1.40
  -2  -1  -6    0.00    1.40
   3  -2  -6    2.00    1.80
  -1   3  -6    3.90    1.50
   1  -3   6   -3.00    3.00
   1  -3   6    2.50    1.80
  -3   2   6    6.90    2.60
  -3   2   6    2.80    1.90
   1  -3   6   -0.50    2.00
   2   1   6    1.80    0.80
   1  -3   6    0.50    2.20
   1  -3   6    1.10    1.30
   2   1   6   -2.70    2.10
   2   1   6    2.00    1.60
   1  -3   6    4.70    2.50
   1  -3   6    1.00    0.90
  -2   0  -6    4.90    2.00
   0   2  -6    5.10    2.40
   2  -2  -6    5.20    1.40
   0   2  -6    9.60    3.10
   2  -2  -6    4.10    1.90
  -2   0  -6    4.00    1.60
   0   2  -6    3.80    1.90
   0   2  -6    3.40    2.50
   0   2  -6    2.40    1.70
  -2   0  -6    3.40    1.30
  -2   0  -6    6.10    1.90
  -2   0  -6    3.90    1.50
   2  -2  -6    4.50    1.70
  -2   0  -6    4.20    1.90
   2   0   6    6.40    2.20
   0  -2   6    3.10    1.80
   2   0   6    9.80    2.50
   2   0   6    7.80    2.30
   0  -2   6    5.10    2.00
   0  -2   6    5.80    1.70
   0  -2   6    6.30    1.50
   0  -2   6    3.60    1.70
  -2   2   6    7.10    1.70
  -2   2   6    6.20    1.50
  -2   2   6    4.80    1.80
   0  -2   6    4.00    2.40
   1   1  -6 4603.64  403.06
  -2   1  -6 4240.48  404.06
   1  -2  -6 4707.23  403.06
   1   1  -6 4924.61  407.56
   1  -2  -6 4012.30  405.26
   1  -2  -6 4903.91  405.06
   1  -2  -6 4694.13  404.56
   1  -2  -6 4554.04  404.46
  -2   1  -6 4166.68  404.26
  -2   1  -6 4836.52  404.66
   1   1  -6 4333.87  404.26
  -2   1  -6 4214.58  404.76
   1   1  -6 4523.75  404.76
   1   1  -6 5143.69  404.46
   1  -2  -6 4330.07  404.96
  -1   2   6 4900.51  404.66
   2  -1   6 3939.81  404.36
  -1  -1   6 4085.79  403.06
  -1  -1   6 4465.75  407.56
  -1  -1   6 4625.44  404.56
   2  -1   6 4927.01  404.86
  -1   2   6 5134.89  405.16
  -1  -1   6 3883.61  404.96
  -1   2   6 4889.31  405.16
   2  -1   6 4382.96  404.26
   2  -1   6 4710.73  404.96
   2  -1   6 4345.97  404.56
   2  -1   6 4284.17  404.86
  -1  -1   6 4586.34  404.46
  -1  -1   6 4892.41  405.06
  -1  -1   6 4717.13  404.76
  -2   2  -6    3.70    2.10
   2   0  -6    6.10    2.60
  -2   2  -6    4.80    1.30
   0  -2  -6    3.60    1.50
  -2   2  -6    2.40    2.00
   0  -2  -6    3.80    2.50
   0  -2  -6    4.40    1.10
   2   0  -6    5.50    2.00
  -2   2  -6    7.80    2.20
  -2   2  -6    0.90    1.70
  -2   2  -6    5.00    2.00
  -2   2  -6    5.50    2.10
   2   0  -6    6.70    1.50
   0  -2  -6    3.80    1.50
   2   0  -6    5.30    1.80
   0  -2  -6    2.80    1.50
  -2   2  -6    2.30    1.60
   0  -2  -6    6.30    1.80
   0   2   6    5.40    1.50
   2  -2   6    5.10    1.40
  -2   0   6    5.90    2.00
   2  -2   6    4.00    2.30
   2  -2   6    4.90    2.90
  -2   0   6    6.90    1.90
   0   2   6    3.80    1.90
   0   2   6    7.20    1.50
   2  -2   6    4.30    3.30
   2  -2   6    3.40    2.80
   2  -2   6    6.40    1.40
  -2   0   6    6.70    2.00
   2  -2   6    9.30    1.60
   2  -2   6    8.90    1.30
  -2   3  -6    2.60    2.00
  -2   3  -6    2.00    1.60
   3  -1  -6    3.30    2.40
  -1  -2  -6    1.90    1.70
  -1  -2  -6   -1.70    1.40
  -1  -2  -6    1.40    2.20
   3  -1  -6    1.80    1.30
  -2   3  -6   -0.60    1.80
   3  -1  -6    1.80    1.80
  -2   3  -6    1.40    2.00
   3  -1  -6    2.30    2.00
   3  -1  -6    1.40    1.40
  -2   3  -6    1.70    2.20
   3  -1  -6    2.40    2.00
  -2   3  -6    2.60    2.20
  -2   3  -6   -0.70    2.40
   3  -1  -6    0.60    1.60
  -2   3  -6    3.60    2.20
   2  -3   6    3.40    1.40
   2  -3   6    1.90    2.80
   2  -3   6   -4.90    3.40
   2  -3   6    1.60    1.40
   1   2   6    1.10    1.40
   2  -3   6    3.20    1.20
  -3   1   6    1.60    1.50
   2  -3   6    4.10    1.40
   2  -3   6    1.10    2.30
  -3   1   6    1.30    1.80
  -3   1   6    3.10    2.00
  -3   1   6    2.20    1.10
   2  -3   6   -0.20    2.40
   1   2   6    1.50    1.10
   1   2   6    2.50    1.80
   1   2   6    1.50    1.80
  -2  -2  -6 1487.65  119.49
   4  -2  -6 1323.77  119.69
   4  -2  -6 1212.88  119.19
  -2  -2  -6 1254.87  119.59
  -2   4  -6 1343.77  119.69
  -2  -2  -6 1385.46  119.09
   4  -2  -6 1357.96  119.49
  -2  -2  -6 1319.77  119.39
   4  -2  -6 1310.37  119.29
   4  -2  -6 1186.18  119.39
   4  -2  -6 1332.67  119.59
  -2   4  -6 1542.35  118.79
   2   2   6 1412.36  130.99
  -4   2   6 1364.76  130.89
  -4   2   6 1356.06  131.09
   2  -4   6 1577.04  131.69
   2   2   6 1430.86  130.89
  -4   2   6 1240.78  130.89
   2  -4   6 1659.73  131.19
   2  -4   6 1579.44  130.49
  -4   2   6 1353.86  131.09
   2  -4   6 1625.94  130.89
   2  -4   6 1563.54  131.09
   2  -4   6 1363.36  130.79
   2   2   6 1563.44  131.19
   5  -3  -6   26.30    4.60
   5  -3  -6   28.30    4.00
   2  -5   6    3.00    3.30
   2  -5   6    4.80    1.30
  -5   3   6    8.00    3.20
   2  -5   6    4.10    1.90
   2  -5   6    6.00    1.90
   2  -5   6   -0.80    3.10
   3   2   6    4.40    1.30
   2  -5   6    5.10    1.40
  -3  -1  -6   -2.10    2.80
  -3  -1  -6    1.60    2.00
   4  -3  -6    0.60    1.40
   4  -3  -6   -1.30    2.00
  -3  -1  -6    3.40    1.40
   4  -3  -6    0.00    1.80
  -1   4  -6    0.30    2.10
   4  -3  -6   -0.40    2.00
   4  -3  -6   -0.90    2.00
   4  -3  -6    0.30    1.50
   4  -3  -6    0.90    1.50
  -1   4  -6    0.00    1.90
  -1   4  -6    1.80    2.40
  -3  -1  -6    0.20    1.60
   3   1   6    0.50    2.40
  -4   3   6    1.40    1.80
  -4   3   6    2.90    2.40
   1  -4   6    1.70    1.70
   1  -4   6    3.00    2.40
   1  -4   6    1.40    1.00
   1  -4   6   -0.20    2.40
   1  -4   6    2.80    2.10
   1  -4   6    1.90    2.90
   3   1   6    9.40    2.60
   1  -4   6    3.50    1.50
   3  -3  -6  147.89   13.90
   3  -3  -6  153.18   13.80
  -3   0  -6  159.98   14.00
  -3   0  -6  138.59   14.20
   3  -3  -6  150.38   13.90
   3  -3  -6  136.39   13.80
   0   3  -6  149.69   14.30
   0   3  -6  160.08   14.00
   0   3  -6  161.18   13.80
  -3   0  -6  138.09   14.00
  -3   0  -6  150.58   14.10
   3  -3  -6  153.28   13.80
   3  -3  -6  152.68   13.90
  -3   0  -6  139.09   13.90
   0   3  -6  171.48   14.00
  -3   0  -6  144.89   14.20
  -3   3   6  156.98   15.10
   3   0   6  173.28   15.10
   0  -3   6  142.89   14.70
   0  -3   6  161.98   14.40
   0  -3   6  161.98   14.80
   3   0   6  146.99   14.70
   0  -3   6  166.88   14.70
  -3   3   6  154.38   14.50
   3   0   6  150.18   14.90
   0  -3   6  152.58   14.70
   0  -3   6  169.88   14.60
   1   2  -6    1.00    2.10
   1   2  -6    2.10    1.40
   1   2  -6    3.00    2.60
   2  -3  -6    2.50    2.30
  -3   1  -6    2.20    2.10
   1   2  -6    0.50    2.70
   2  -3  -6    1.50    1.30
   2  -3  -6    0.40    1.60
  -3   1  -6    3.50    1.70
  -3   1  -6    3.50    1.80
  -3   1  -6    1.30    1.80
  -3   1  -6    1.30    2.40
   2  -3  -6    4.00    2.00
   2  -3  -6    1.20    1.80
   1   2  -6    6.10    2.00
   2  -3  -6    2.30    1.70
   1   2  -6    0.00    1.10
  -3   1  -6    2.10    2.20
   3  -1   6    2.90    1.60
  -2   3   6    2.30    1.20
  -1  -2   6    5.10    1.90
   3  -1   6    4.50    1.90
   3  -1   6    2.40    2.00
  -2   3   6    4.10    1.60
   3  -1   6    7.20    2.20
  -1  -2   6    0.90    1.70
  -2   3   6    2.30    1.80
  -1  -2   6    1.60    1.80
   3  -1   6    3.80    1.10
  -1  -2   6    3.70    1.60
   3  -1   6    4.60    2.60
  -1  -2   6    1.10    1.40
   3  -1   6    1.90    2.40
  -1  -2   6    5.00    1.80
   1  -3  -6    2.30    1.80
  -3   2  -6    3.20    1.80
   1  -3  -6    2.20    1.70
   1  -3  -6    2.40    1.40
   2   1  -6    4.00    2.40
   1  -3  -6    4.50    2.50
   1  -3  -6    1.50    1.80
   1  -3  -6    0.00    1.50
   2   1  -6    2.60    2.50
  -3   2  -6    0.30    2.30
  -3   2  -6    2.00    2.20
   2   1  -6    2.10    1.70
  -3   2  -6    3.20    2.20
  -3   2  -6   -1.50    2.20
   2   1  -6    3.50    1.90
   2   1  -6    2.80    2.10
   1  -3  -6    1.40    1.70
   3  -2   6   16.30    3.40
   0  -3  -6  151.48   13.40
   0  -3  -6  153.28   13.70
  -3   3  -6  133.99   13.60
  -3   3  -6  151.98   13.60
   3   0  -6  137.39   13.60
   3   0  -6  129.39   13.30
  -3   3  -6  143.69   13.80
   3   0  -6  138.19   13.80
   3   0  -6  125.89   13.60
   3   0  -6  134.79   13.20
   0  -3  -6  145.89   13.30
   0  -3  -6  151.58   13.20
   0  -3  -6  164.88   13.30
   3   0  -6  153.88   13.50
  -3   3  -6  141.39   13.50
  -3   0   6  147.49   13.40
   3  -3   6  138.79   13.30
  -3   0   6  127.89   13.10
   3  -3   6  152.58   13.40
  -3   0   6  141.39   13.60
   3  -3   6  138.79   14.10
   3  -3   6  160.68   13.90
   0   3   6  165.48   13.30
   3  -3   6  122.39   13.90
   3  -3   6  130.99   13.20
   0   3   6  124.09   13.50
   3  -3   6  155.98   13.30
   3  -3   6  148.39   13.80
  -3   0   6  153.18   13.40
   4  -1  -6    0.00    1.60
  -3   4  -6    0.30    1.20
  -3   4  -6    0.60    2.30
   4  -1  -6   -0.40    2.20
  -1  -3  -6    1.00    1.70
  -1  -3  -6    1.30    1.30
  -1  -3  -6    1.00    1.60
   4  -1  -6    0.10    1.30
   4  -1  -6   -3.60    3.00
   4  -1  -6   -0.10    2.20
  -1  -3  -6   -1.50    1.80
   4  -1  -6    0.10    1.70
   4  -1  -6    0.90    1.70
  -3   4  -6   -0.90    2.40
   4  -1  -6   -0.90    2.20
  -1  -3  -6   -0.80    1.70
  -3   4  -6    1.20    1.70
  -3   4  -6   -1.40    2.50
   3  -4   6   -1.90    3.60
   3  -4   6    1.10    1.30
   1   3   6    0.60    1.10
  -4   1   6   -0.20    1.90
  -4   1   6    1.10    1.50
   3  -4   6   -0.10    1.40
   3  -4   6    0.60    1.00
   3  -4   6   -0.80    2.70
   1   3   6    0.20    1.60
  -4   1   6    0.20    2.20
   3  -4   6    4.10    2.60
   3  -4   6   -0.50    3.10
  -4   1   6   -0.30    1.60
   1   3   6   -3.40    2.10
  -4   1   6    1.70    2.20
   3  -4   6   -2.20    1.40
   5  -2  -6   19.90    3.50
   5  -2  -6   20.70    4.20
   2   3   6   33.60    4.50
   2   3   6   32.20    3.50
   2   3   6   35.50    4.60
  -3   6  -6   38.10    4.10
   6  -3  -6   23.30    4.10
  -3   6  -6   22.60    4.70
  -3  -3  -6   30.00    4.10
   6  -3  -6   23.70    4.40
   6  -3  -6   27.60    4.50
  -3   6  -6   34.30    3.60
  -3  -3  -6   36.30    3.60
  -3  -3  -6   31.80    4.60
  -6   3   6   30.70    4.80
   3  -6   6   36.90    3.50
   3   3   6   30.20    4.10
   3  -6   6   34.70    4.30
   3   3   6   26.40    3.40
   3   3   6   29.50    4.40
   3  -6   6   33.70    4.80
  -3   7  -6    3.50    1.90
   7  -4  -6    3.10    3.10
   7  -4  -6   -3.00    2.10
  -4  -3  -6   -1.70    1.90
  -3   7  -6   -0.50    1.60
  -4  -3  -6    2.20    1.70
  -7   4   6    1.10    3.90
  -7   4   6    2.80    3.40
   3  -7   6    1.20    1.20
   3  -7   6   -1.40    2.10
   4   3   6   -0.40    2.70
   3  -7   6   -1.40    2.40
  -4  -2  -6   16.30    3.00
  -4  -2  -6   26.50    4.30
  -2   6  -6   21.80    3.10
   5  -4  -6  362.16   34.10
  -4  -1  -6  387.56   34.10
  -1   5  -6  357.16   34.20
   5  -4  -6  365.06   34.00
  -4  -1  -6  391.66   34.20
   5  -4  -6  348.27   34.00
   5  -4  -6  425.66   34.30
  -4  -1  -6  396.06   34.40
  -4  -1  -6  374.16   34.00
  -5   4   6  353.16   33.20
   1  -5   6  402.36   32.70
   4   1   6  369.76   32.60
   4   1   6  346.77   32.70
   1  -5   6  329.77   32.60
   1  -5   6  371.76   32.90
  -4   0  -6    2.50    2.50
   0   4  -6    2.50    1.50
  -4   0  -6   -1.00    2.20
   4  -4  -6    0.70    1.30
  -4   0  -6    3.20    2.90
   4  -4  -6    1.60    1.70
   0   4  -6    0.10    2.20
   4  -4  -6    0.00    1.70
  -4   0  -6    1.90    2.10
   0   4  -6   -0.50    2.00
  -4   0  -6    0.20    1.70
   4  -4  -6   -0.60    1.40
   0  -4   6   -1.90    2.00
   4   0   6    0.60    2.40
   0  -4   6    1.80    2.20
   0  -4   6   -0.90    2.30
  -4   4   6    1.30    2.30
   4   0   6    0.50    2.00
   0  -4   6    0.90    1.30
   4   0   6    1.30    1.70
   0  -4   6   -1.10    1.70
   4   0   6    0.80    3.50
   0  -4   6   -0.50    2.30
   1   3  -6   -1.00    2.00
  -4   1  -6    0.10    1.60
  -4   1  -6   -1.80    1.70
   1   3  -6   -1.90    2.40
   3  -4  -6   -1.10    2.20
   3  -4  -6    1.10    1.40
   1   3  -6    2.30    3.00
   3  -4  -6   -0.10    1.50
   3  -4  -6   -0.80    1.80
  -4   1  -6    1.10    2.30
   3  -4  -6   -0.50    2.50
  -4   1  -6    1.00    3.00
  -4   1  -6    1.60    2.20
  -4   1  -6   -0.20    2.10
   1   3  -6   -0.40    1.90
   3  -4  -6    0.20    1.90
  -4   1  -6   -2.10    2.20
   1   3  -6   -0.60    1.70
   1   3  -6    0.60    1.30
  -1  -3   6   -2.20    2.40
   4  -1   6    0.70    0.80
  -1  -3   6    0.90    1.90
   4  -1   6    3.20    3.20
   4  -1   6   -0.20    2.50
  -1  -3   6    0.60    1.70
  -3   4   6   -0.30    0.90
  -1  -3   6    1.30    1.60
   4  -1   6   -0.10    1.50
  -3   4   6    0.50    2.00
  -1  -3   6   -2.80    1.80
   4  -1   6    2.70    1.90
   4  -1   6    3.00    1.70
   2  -4  -6  878.41   71.69
  -4   2  -6  807.02   71.99
  -4   2  -6  767.72   71.59
   2   2  -6  701.43   72.19
  -4   2  -6  854.61   71.89
  -4   2  -6  728.93   71.79
   2  -4  -6  859.61   71.89
   2  -4  -6  788.82   71.69
  -4   2  -6  745.63   71.79
   2  -4  -6  917.91   71.89
  -4   2  -6  818.42   71.99
   2   2  -6  813.02   71.79
   2   2  -6  740.93   71.89
   2  -4  -6  803.42   71.59
  -4   2  -6  710.63   71.59
   2  -4  -6  900.91   71.19
   4  -2   6  778.62   67.99
   4  -2   6  668.83   68.29
   4  -2   6  780.52   67.89
  -2  -2   6  842.72   68.09
   4  -2   6  766.42   67.99
  -2  -2   6  811.12   68.09
  -2  -2   6  812.52   67.49
   4  -2   6  683.83   68.19
  -2  -2   6  731.53   68.59
   4  -2   6  721.03   67.89
   1  -4  -6    0.50    1.70
  -4   3  -6    2.50    1.60
   1  -4  -6    0.80    1.60
   1  -4  -6    2.60    1.80
   1  -4  -6   -0.80    1.00
   1  -4  -6    0.10    1.90
  -4   3  -6    0.80    2.40
   1  -4  -6   -1.60    2.50
   3   1  -6    0.90    2.60
   1  -4  -6   -0.10    1.80
   3   1  -6    1.40    1.20
  -4   3  -6   -0.10    2.10
   3   1  -6    0.10    2.90
   3   1  -6    2.10    1.70
  -4   3  -6    0.70    2.80
  -4   3  -6    2.80    2.70
   1  -4  -6   -0.80    0.90
  -4   3  -6   -0.50    2.30
   3   1  -6    0.20    3.00
  -1   4   6    0.80    1.50
   4  -3   6   -0.70    2.70
   4  -3   6   -1.50    2.10
  -3  -1   6    2.50    1.90
   4  -3   6    0.40    1.30
  -1   4   6    0.40    1.20
  -3  -1   6    0.40    2.30
  -3  -1   6    4.30    2.10
  -3  -1   6   -0.90    1.60
   4  -3   6    2.70    2.40
   4  -3   6   -0.20    1.10
   4  -3   6   -0.70    1.70
   4  -3   6   -1.00    2.00
   0  -4  -6    0.80    1.90
  -4   4  -6    2.60    2.50
   0  -4  -6    0.00    1.80
   4   0  -6   -1.50    1.60
   4   0  -6   -1.10    1.50
   0  -4  -6   -0.50    2.30
   0  -4  -6   -1.00    1.30
   0  -4  -6    1.70    1.80
   4   0  -6   -1.60    1.80
   4   0  -6    3.70    3.20
  -4   4  -6    1.30    2.10
  -4   4  -6    1.70    1.50
  -4   4  -6   -0.30    2.90
   4   0  -6    2.70    2.70
  -4   4  -6    3.30    2.70
   0   4   6    2.80    2.60
   0   4   6   -0.10    1.20
   4  -4   6    2.80    1.30
  -4   0   6   -1.80    1.90
  -4   0   6   -0.20    2.20
   4  -4   6   -1.10    3.50
   4  -4   6   -3.20    2.50
   4  -4   6   -0.10    1.90
   4  -4   6    3.60    2.00
  -4   0   6   -1.10    2.20
   0   4   6   -0.20    1.50
   4  -4   6   -1.30    3.00
   4  -4   6    0.10    1.40
  -4   5  -6  329.17   28.40
   5  -1  -6  365.46   28.70
   5  -1  -6  338.37   28.60
  -4   5  -6  283.07   28.60
   5  -1  -6  298.87   28.50
   5  -1  -6  274.57   28.30
  -1  -4  -6  331.77   28.50
   5  -1  -6  299.87   28.80
  -4   5  -6  312.97   28.60
   4  -5   6  365.96   35.80
   1   4   6  419.96   35.70
   4  -5   6  423.66   35.80
   4  -5   6  378.46   35.90
   4  -5   6  410.36   35.60
   4  -5   6  383.66   35.70
  -4   6  -6   -1.20    2.70
  -2  -4  -6    3.40    1.50
   6  -2  -6    5.90    2.40
   6  -2  -6   10.00    3.00
   6  -2  -6    6.10    2.10
   2   4   6    1.10    1.80
   2   4   6    0.00    2.40
   4  -6   6    0.20    2.50
   4  -6   6    1.40    1.90
  -6   2   6    1.40    2.40
  -6   2   6    4.50    1.30
   4  -6   6    1.90    1.60
  -4   7  -6   -0.30    1.50
  -4   7  -6    2.20    2.40
  -3  -4  -6   -0.90    1.70
   4  -7   6    2.40    1.30
   4  -7   6    1.10    1.60
  -7   3   6   -2.60    2.60
   4  -7   6    1.30    2.30
   3   4   6    2.10    2.40
  -7   3   6   -4.00    2.90
  -4   8  -6  108.09   10.00
  -4  -4  -6   94.09    9.80
   4  -8   6   87.99    9.00
   4   4   6   98.89    8.50
  -8   4   6   65.99   10.90
  -4   9  -6   -1.30    2.50
   4  -9   6    0.20    1.90
   5   4   6    2.50    2.90
   8  -5  -6   10.10    3.10
  -3   8  -6   16.80    3.30
  -8   5   6   16.20    4.90
   3  -8   6   23.90    3.10
   3  -8   6   12.80    3.30
  -5  -2  -6  209.28   17.50
   7  -5  -6  180.48   17.70
  -5  -2  -6  177.48   17.70
   2  -7   6  187.28   16.70
   5   2   6  159.78   16.50
   5   2   6  191.98   16.50
  -7   5   6  170.68   17.40
  -1   6  -6   33.00    4.00
  -5  -1  -6   31.40    4.20
   5  -5  -6   14.70    2.70
   0   5  -6   17.70    2.60
   5  -5  -6   15.80    3.10
   5  -5  -6   14.60    2.90
   0  -5   6   19.00    2.80
  -5   5   6   19.40    2.50
  -5   5   6   19.60    4.10
   1   4  -6  691.63   61.79
   4  -5  -6  758.82   61.49
   4  -5  -6  693.93   61.69
  -5   1  -6  638.54   61.89
  -5   1  -6  682.43   61.89
  -5   1  -6  656.53   61.59
   1   4  -6  693.63   61.19
  -4   5   6  715.13   60.79
   5  -1   6  606.24   61.19
   5  -1   6  597.84   61.39
  -4   5   6  637.94   61.59
   5  -1   6  673.73   61.19
  -1  -4   6  731.13   61.39
  -1  -4   6  770.62   61.39
  -1  -4   6  747.93   61.79
   2   3  -6   10.20    2.70
   2   3  -6    2.80    2.40
   2   3  -6    7.10    3.30
  -5   2  -6    3.10    3.20
   3  -5  -6    2.50    2.70
  -5   2  -6    5.30    2.20
  -5   2  -6    9.30    3.30
   3  -5  -6   14.80    2.40
  -2  -3   6   30.50    4.00
   5  -2   6   30.80    4.40
  -3   5   6   25.90    2.90
  -2  -3   6   20.80    4.50
  -2  -3   6   25.50    4.10
  -2  -3   6   20.70    3.80
  -5   3  -6    8.00    3.40
   2  -5  -6    4.90    2.20
   2  -5  -6    1.40    2.80
   2  -5  -6    3.90    1.60
  -5   3  -6    5.70    2.90
   3   2  -6    2.90    3.70
   3   2  -6    6.10    2.30
   3   2  -6    2.50    2.80
   5  -3   6   21.00    3.80
   5  -3   6   20.80    4.20
   1  -5  -6  630.84   57.09
  -5   4  -6  602.84   56.99
  -5   4  -6  673.53   57.19
   4   1  -6  613.74   57.09
   4   1  -6  675.53   56.99
  -5   4  -6  615.44   56.99
   5  -4   6  663.73   56.19
   5  -4   6  581.84   56.49
  -4  -1   6  628.44   56.39
   5  -4   6  626.04   55.99
   5  -4   6  622.14   56.59
  -4  -1   6  654.53   56.59
   5  -4   6  574.84   56.39
   5  -4   6  637.84   56.29
  -4  -1   6  659.23   56.49
  -5   5  -6   14.70    3.20
  -5   5  -6   25.90    3.20
  -5   5  -6   11.60    4.10
  -5   5  -6   19.10    3.60
   5  -5   6   27.20    3.90
   0   5   6   28.30    5.20
   5  -5   6   23.50    3.30
   5  -5   6   25.50    3.10
   5  -5   6   21.80    4.30
  -5   6  -6    2.50    3.20
   1   5   6    3.10    1.90
   1   5   6    0.90    2.80
   7  -2  -6  208.28   21.20
  -2  -5  -6  238.88   20.90
  -5   7  -6  240.98   20.90
   5  -7   6  210.58   19.80
   2   5   6  226.08   19.70
   2   5   6  229.28   19.70
   2   5   6  233.88   20.40
   5  -7   6  209.88   19.60
  -7   2   6  188.48   19.60
  -5   8  -6   11.20    3.40
   3   5   6    7.10    2.00
   5  -8   6    5.90    3.20
   5  -8   6    9.00    2.10
   5  -8   6   12.60    2.60
   9  -4  -6    0.80    3.30
   5  -9   6    0.90    1.90
   4   5   6    1.60    2.20
  -3   9  -6    0.00    2.70
   6   3   6    2.60    2.90
   3  -9   6   -1.80    2.30
  -2   8  -6    1.90    2.60
  -6  -2  -6    5.10    2.30
   6   2   6    8.40    2.70
   2  -8   6    5.10    2.00
  -8   6   6   14.20    4.00
   7  -6  -6    5.80    3.00
   7  -6  -6    7.50    3.00
  -1   7  -6    2.80    2.20
  -1   7  -6    2.90    2.10
  -6  -1  -6    4.10    2.10
   1  -7   6    1.20    2.50
   6   1   6    7.50    1.90
   6   1   6   12.40    3.20
  -7   6   6    1.20    3.30
   0   6  -6   19.10    3.10
   0   6  -6   19.40    3.00
   6  -6  -6   25.20    3.80
   6   0   6   12.30    2.80
   0  -6   6   13.50    3.20
   6   0   6   10.60    3.40
   6   0   6   12.90    3.00
  -6   6   6   18.60    3.40
   6  -1   6    6.30    2.10
  -5   6   6    3.90    1.60
   6  -1   6    5.80    1.40
  -1  -5   6    2.00    1.90
  -1  -5   6    2.80    2.40
   6  -1   6    9.10    2.50
  -6   2  -6   16.10    4.20
  -6   2  -6   19.30    3.70
   6  -2   6   25.00    4.20
   6  -2   6   32.40    3.00
  -4   6   6   18.80    4.20
   6  -2   6   27.70    3.60
  -2  -4   6   21.70    4.00
   3  -6  -6   32.60    3.30
  -6   3  -6   23.90    4.40
  -6   3  -6   27.50    4.50
  -6   3  -6   33.30    4.80
   3   3  -6   22.60    4.30
   6  -3   6   28.60    3.60
   6  -3   6   21.50    4.60
  -3   6   6   32.60    4.20
  -3  -3   6   24.20    4.60
  -3  -3   6   31.90    4.10
   6  -3   6   20.70    3.00
  -3  -3   6   21.30    3.90
   2  -6  -6   -0.30    1.10
  -6   4  -6    1.50    3.10
   2  -6  -6    0.00    1.60
  -6   4  -6    3.10    2.40
   4   2  -6   -0.70    2.50
   4   2  -6   -1.60    1.30
   2  -6  -6    0.90    1.30
   6  -4   6    4.80    1.40
  -4  -2   6    3.40    3.00
   6  -4   6    7.20    2.10
   6  -4   6    6.50    2.50
   6  -4   6    2.90    3.40
   6  -4   6    5.00    2.20
  -6   5  -6   23.30    5.20
  -1   6   6   31.00    3.60
   0  -6  -6   39.00    4.50
  -6   6  -6   48.20    5.20
  -6   0   6   19.10    4.20
   0   6   6   18.70    2.60
   6  -6   6   19.80    3.20
   6  -6   6   13.70    2.70
  -2  -6  -6    4.70    2.00
   8  -2  -6    7.00    2.70
  -8   2   6    7.20    5.00
   2   6   6   10.80    2.30
   6  -8   6   11.10    2.50
   2   6   6   10.80    4.10
   9  -3  -6    2.40    3.30
   3   6   6   -0.50    2.40
  -1   8  -6   60.09    7.20
  -1   8  -6   66.79    6.80
  -7  -1  -6   48.90    8.00
   1  -8   6   62.29    6.90
   0   7  -6    0.20    2.40
  -7   0  -6    3.20    3.00
   0   7  -6   -0.70    2.60
   7  -7  -6   -1.10    3.30
  -7   7   6    2.90    3.20
   0  -7   6    0.30    2.00
  -1  -6   6    1.10    2.40
  -1  -6   6    0.10    2.30
  -6   7   6    1.60    3.00
   2   5  -6  123.19   11.40
   5  -7  -6  119.99   11.40
   7  -2   6   97.09    9.90
  -5   7   6  102.89   10.20
   3   4  -6    1.80    1.50
  -7   3  -6    0.40    2.60
   7  -3   6   -0.40    1.80
   7  -3   6    2.30    1.60
  -3  -4   6   -0.70    2.20
   7  -3   6    1.30    3.80
  -4   7   6    0.00    2.40
  -3  -4   6   -1.50    2.80
  -7   4  -6    4.70    2.70
  -7   5  -6  104.59   12.30
  -7   5  -6  142.59   12.80
   2  -7  -6  134.59   12.00
   2  -7  -6  137.19   12.00
   7  -5   6   97.49    8.60
   7  -5   6   79.69    9.20
   6   1  -6   -2.00    2.00
  -7   6  -6   -1.50    2.60
  -7   6  -6    2.60    2.20
   7  -6   6    0.70    1.50
   7  -6   6    0.80    2.60
  -1   7   6   -1.60    1.60
   7  -6   6    2.70    2.00
   7  -7   6    0.70    2.10
  -7   0   6    1.60    2.30
   7  -7   6    5.20    3.00
   0   7   6    0.20    1.90
   7  -7   6    0.20    2.70
  -1  -7  -6   75.29    7.60
   7  -8   6   50.59    7.30
   7  -8   6   58.19    6.30
   7  -8   6   44.80    5.80
  -8   0  -6   17.70    5.20
   0  -8   6    4.70    3.00
  -8   1  -6   87.89    9.30
   7  -8  -6   97.59    9.90
   7  -8  -6   72.79    8.90
  -7   8   6   79.29   10.60
  -1  -7   6   85.59    9.20
   6  -8  -6    8.40    2.40
  -8   2  -6    8.30    4.20
   2   6  -6    6.50    3.00
  -8   2  -6    7.90    3.30
   8  -2   6   19.40    3.70
  -6   8   6   13.10    3.70
   5  -8  -6    7.10    2.70
   5  -8  -6    7.80    2.30
   3   5  -6    1.50    2.20
  -5   8   6    8.40    3.40
  -3  -5   6    8.80    3.70
  -5   8   6   12.70    2.20
  -8   4  -6  146.19   14.10
   4   4  -6  160.58   13.70
  -8   4  -6  132.39   14.30
   8  -4   6  116.09   12.40
  -4  -4   6  137.89   12.80
   3  -8  -6   10.00    2.10
  -8   6  -6   10.00    3.20
  -8   6  -6    2.00    3.20
   2  -8  -6    2.40    1.70
   2  -8  -6    2.00    1.90
   8  -6   6   14.60    2.60
   8  -6   6   10.70    2.60
  -8   7  -6   82.29    8.40
  -8   7  -6   55.69    8.70
   7   1  -6   74.29    7.20
   8  -7   6   78.19    8.00
  -7  -1   6   76.29    8.40
   0  -8  -6   11.10    3.40
  -8   8  -6   15.00    4.10
   3   6  -6   -1.80    2.90
  -9   4  -6    9.30    4.20
   4   5  -6   -1.80    3.10
   5  -9  -6    2.90    2.70
  -5   9   6   -0.50    2.10
  -9   5  -6   14.00    3.70
   5   4  -6   -0.20    2.70
   4  -9  -6    1.60    2.20
   9  -5   6    8.40    3.00
  -9   6  -6    2.20    3.80
   3  -9  -6   -0.30    2.20
   6   3  -6    3.70    3.00
   0   0  -7    3.80    2.20
   0   0  -7    0.70    1.90
   0   0  -7   -1.30    2.50
   0   0  -7    1.80    2.10
   0   0  -7    3.30    2.00
   0   0   7    0.70    1.90
   0   0   7    2.20    2.00
   0   0   7    1.90    1.70
   0   0   7   -2.50    2.90
   0   0   7   -0.20    2.40
   0   0   7    0.40    1.80
   1  -1  -7  138.39   13.40
   0   1  -7  157.08   13.40
  -1   0  -7  153.68   13.50
   0   1  -7  136.99   13.20
   1  -1  -7  130.59   13.20
  -1   0  -7  143.19   13.60
  -1   0  -7  149.99   13.40
   0   1  -7  156.58   13.60
  -1   0  -7  142.09   13.20
   0   1  -7  134.29   13.40
   1  -1  -7  132.09   13.40
  -1   0  -7  147.09   13.40
   1  -1  -7  138.39   13.40
  -1   0  -7  165.48   13.60
   1  -1  -7  145.69   13.30
   1  -1  -7  147.29   13.30
   0   1  -7  134.59   13.60
   1  -1  -7  139.09   13.50
   1  -1  -7  152.28   13.50
  -1   0  -7  157.78   13.40
   0  -1   7  136.49   13.10
  -1   1   7  126.09   13.00
   1   0   7  132.59   12.80
   1   0   7  160.68   12.90
   0  -1   7  124.19   13.20
  -1   1   7  149.69   12.90
   0  -1   7  148.39   13.00
  -1   1   7  151.48   12.90
  -1   1   7  133.49   12.90
  -1   1   7  143.79   13.20
   1   0   7  160.58   13.20
   1   0   7  138.69   13.10
   0  -1   7  126.99   12.90
   0  -1   7  127.09   13.10
   0  -1   7  138.49   13.00
   1   0  -7    6.60    2.20
   0  -1  -7    2.90    2.00
   0  -1  -7    6.80    1.40
   0  -1  -7    5.10    2.50
   1   0  -7    2.90    2.40
  -1   1  -7    7.70    2.20
  -1   1  -7    7.50    2.30
  -1   1  -7    3.70    1.80
   1   0  -7    7.30    2.20
   0  -1  -7    4.80    1.70
  -1   1  -7    9.60    1.90
   1   0  -7    6.50    1.60
   1   0  -7    7.80    1.90
   0  -1  -7    8.30    1.80
   1   0  -7    3.00    2.10
  -1   1  -7    8.90    2.50
  -1   1  -7    4.30    2.20
  -1   0   7    5.80    1.70
  -1   0   7    6.30    1.70
   0   1   7    4.10    2.20
  -1   0   7    6.50    1.80
   0   1   7    7.60    1.90
   1  -1   7    5.10    1.20
   1  -1   7    6.50    2.50
   0   1   7    4.70    1.70
   1  -1   7    4.20    3.20
  -1   0   7    3.50    1.80
   1  -1   7    3.20    1.30
  -1   0   7    4.50    1.90
  -1   0   7    6.30    1.70
   0   1   7    7.80    1.70
   0   1   7    6.60    1.90
   1  -1   7    5.90    2.00
  -1  -1  -7    3.50    1.40
  -1  -1  -7    0.30    1.70
  -1   2  -7    3.80    1.70
   2  -1  -7    5.30    2.10
  -1   2  -7    9.80    2.90
  -1   2  -7   -0.60    1.80
  -1  -1  -7    2.60    1.20
   2  -1  -7    1.20    1.50
  -1  -1  -7    7.20    2.40
  -1  -1  -7    4.50    1.60
  -1   2  -7    3.00    2.30
  -1   2  -7    4.40    2.70
   2  -1  -7    0.90    1.60
   2  -1  -7    1.50    1.70
   2  -1  -7    8.30    2.50
  -2   1   7   16.20    2.70
   1   1   7   25.00    3.40
   1   1   7   12.60    2.70
  -2   1   7   19.80    2.50
   1   1   7   18.40    2.90
   3  -2  -7  206.18   18.90
  -2  -1  -7  205.58   18.90
  -2  -1  -7  202.48   18.80
   3  -2  -7  195.98   18.80
  -2  -1  -7  196.28   19.00
  -2  -1  -7  240.88   18.90
   3  -2  -7  216.08   18.90
  -1   3  -7  178.68   19.10
   3  -2  -7  175.18   18.70
   3  -2  -7  193.08   18.80
   3  -2  -7  212.88   18.80
  -1   3  -7  224.38   19.00
   3  -2  -7  191.38   18.80
  -1   3  -7  216.38   18.80
  -1   3  -7  219.78   18.90
  -1   3  -7  225.18   19.10
  -1   3  -7  229.48   18.80
  -2  -1  -7  190.38   18.80
  -2  -1  -7  214.68   19.00
   1  -3   7  187.28   18.70
   1  -3   7  215.98   18.50
  -3   2   7  190.78   18.10
   1  -3   7  191.98   18.10
   2   1   7  191.48   18.10
   2   1   7  204.68   18.50
   1  -3   7  223.08   18.30
  -3   2   7  218.18   18.30
   1  -3   7  185.48   18.50
   1  -3   7  210.08   18.30
  -3   2   7  195.98   18.20
  -3   2   7  182.48   18.70
   2  -2  -7   28.40    3.70
   0   2  -7   20.20    3.60
   2  -2  -7   22.60    3.20
   0   2  -7   25.50    2.80
   0   2  -7   25.90    3.40
   0   2  -7   19.30    4.00
  -2   0  -7   28.30    3.30
  -2   0  -7   18.90    2.90
   0   2  -7   16.50    3.50
  -2   0  -7   24.30    3.20
  -2   0  -7   16.60    3.40
   2  -2  -7   28.20    2.90
  -2   0  -7   25.10    3.30
  -2   0  -7   21.00    3.70
   0   2  -7   29.20    4.20
   2  -2  -7   27.40    3.50
   2   0   7   26.40    4.40
   0  -2   7   17.50    3.70
   2   0   7   27.80    3.80
   0  -2   7   24.90    3.40
   2   0   7   23.60    3.50
  -2   2   7   23.20    3.30
   0  -2   7   21.50    3.00
   2   0   7   27.80    3.00
   2   0   7   25.90    4.00
   0  -2   7   17.50    3.50
  -2   2   7   20.80    2.90
   2   0   7   20.10    3.70
   0  -2   7   23.10    3.80
  -2   2   7   26.10    3.00
  -2   2   7   21.10    2.60
  -2   2   7   25.80    3.20
   0  -2   7   25.90    3.60
  -2   1  -7   61.69    6.60
   1   1  -7   63.99    6.00
  -2   1  -7   62.49    6.20
   1   1  -7   54.89    6.90
   1  -2  -7   73.39    6.20
   1   1  -7   57.99    7.00
  -2   1  -7   67.89    6.60
   1  -2  -7   62.79    6.40
  -2   1  -7   69.99    6.50
   1  -2  -7   61.69    6.50
   1  -2  -7   64.69    6.50
   1  -2  -7   66.09    6.00
  -1   2   7   80.09    7.00
  -1  -1   7   73.49    7.30
   2  -1   7   76.59    7.70
  -1   2   7   64.29    7.30
   2   0  -7  417.16   38.20
   0  -2  -7  444.56   38.50
  -2   2  -7  444.26   38.30
  -2   2  -7  431.16   38.50
  -2   2  -7  399.46   38.20
   0  -2  -7  400.76   38.10
   2   0  -7  445.66   38.30
   0  -2  -7  461.25   38.20
   0  -2  -7  413.86   37.90
   0  -2  -7  397.96   38.20
  -2   2  -7  377.06   38.40
  -2   2  -7  432.26   38.30
  -2   2  -7  429.36   38.20
   2   0  -7  427.76   38.70
   0  -2  -7  475.45   38.20
   2   0  -7  418.56   38.30
   2  -2   7  401.86   38.30
   2  -2   7  380.46   38.60
   2  -2   7  361.66   38.70
   2  -2   7  399.46   38.30
   0   2   7  466.65   38.40
   2  -2   7  465.55   38.50
  -2   0   7  457.85   38.50
   2  -2   7  475.45   38.30
  -2   0   7  389.46   38.30
  -2   0   7  435.86   38.30
  -2   0   7  438.06   38.40
  -2   0   7  441.06   38.30
  -2   0   7  434.96   38.50
  -2   3  -7   10.00    2.80
  -2   3  -7   12.20    2.70
  -1  -2  -7    9.00    2.10
  -1  -2  -7   12.80    2.90
   3  -1  -7    9.20    2.50
  -1  -2  -7    9.50    1.90
   3  -1  -7   14.10    2.70
  -2   3  -7   13.90    2.60
  -2   3  -7   11.50    2.50
  -2   3  -7    8.60    2.20
  -2   3  -7   11.70    2.30
  -2   3  -7   12.20    2.40
  -1  -2  -7   12.20    2.00
   3  -1  -7   11.00    3.10
  -1  -2  -7   11.40    2.10
  -2   3  -7   13.50    2.70
   3  -1  -7   18.00    3.10
   2  -3   7   10.70    1.90
   2  -3   7   12.20    2.50
   2  -3   7    9.40    2.70
  -3   1   7   12.20    2.30
   2  -3   7    8.30    2.90
   1   2   7   10.10    2.20
   2  -3   7    7.60    3.50
   2  -3   7    5.90    4.00
   1   2   7   11.10    1.80
   1   2   7   10.30    2.40
   1   2   7   10.00    1.90
   2  -3   7   12.10    2.00
   2  -3   7   14.80    2.50
  -3   1   7   18.60    3.20
  -3   1   7    9.00    2.10
  -2   4  -7   38.80    4.60
   4  -2  -7   34.80    3.60
   4  -2  -7   26.50    3.80
  -2  -2  -7   33.80    3.50
   4  -2  -7   41.30    4.50
  -2  -2  -7   26.30    3.50
  -2   4  -7   23.70    4.00
  -2   4  -7   23.10    4.10
  -2   4  -7   23.50    3.80
   2  -4   7   53.29    6.40
   2  -4   7   54.59    6.00
  -4   2   7   47.50    5.40
  -4   2   7   62.69    6.30
  -2   5  -7  151.68   12.70
   5  -3  -7  118.69   12.70
   5  -3  -7  122.19   12.90
  -3  -2  -7  139.59   12.70
  -3  -2  -7  143.19   12.70
  -3  -2  -7  162.08   13.20
  -3  -2  -7  124.29   12.80
   3   2   7  130.09   11.70
   2  -5   7  117.49   12.50
   3   2   7  134.99   12.20
  -5   3   7  118.39   12.30
  -5   3   7  112.09   11.80
   2  -5   7  139.99   12.00
   2  -5   7  138.39   11.80
   4  -3  -7   -0.70    1.60
   4  -3  -7    1.10    1.50
  -3  -1  -7   -2.80    2.10
  -3  -1  -7   -0.50    2.10
  -1   4  -7    0.10    1.50
  -3  -1  -7    2.00    1.70
  -3  -1  -7   -0.20    2.80
   4  -3  -7    0.50    1.50
   4  -3  -7   -1.60    2.10
  -3  -1  -7   -1.30    1.60
  -1   4  -7   -2.70    2.30
   4  -3  -7   -2.20    2.10
  -3  -1  -7    0.70    1.60
  -3  -1  -7    0.30    2.10
  -1   4  -7    0.70    1.90
   4  -3  -7   -0.10    1.80
  -1   4  -7    2.40    2.70
   4  -3  -7   -1.40    1.90
  -4   3   7    1.40    1.20
  -4   3   7   -1.80    1.80
   1  -4   7   -1.40    2.70
  -4   3   7    0.60    2.30
   1  -4   7    1.60    2.60
   3   1   7    1.30    1.00
   1  -4   7    1.70    1.60
   3   1   7    1.70    2.10
   1  -4   7    0.20    1.80
   3   1   7   -0.10    2.50
   1  -4   7   -0.50    1.10
   1  -4   7    1.00    3.10
   1  -4   7    1.50    2.00
   3  -3  -7   -0.10    1.30
   0   3  -7   -1.10    2.30
   3  -3  -7    0.20    1.60
  -3   0  -7    2.80    2.20
  -3   0  -7   -1.60    1.80
   3  -3  -7    1.20    2.00
   3  -3  -7    0.40    1.10
  -3   0  -7    2.50    2.60
  -3   0  -7    1.90    1.30
   3  -3  -7   -0.40    1.40
   0   3  -7   -2.10    3.00
   0   3  -7    2.20    1.30
  -3   0  -7   -0.60    1.90
   3  -3  -7    2.30    2.10
   0   3  -7    1.20    1.60
   0   3  -7    0.10    2.00
   0   3  -7   -1.30    2.30
   0  -3   7   -2.70    2.30
   0  -3   7   -2.50    2.00
   0  -3   7    0.80    1.40
   3   0   7   -1.00    2.50
   3   0   7    4.00    2.50
   0  -3   7    1.40    2.00
   3   0   7    3.00    2.70
   3   0   7    5.90    2.10
   0  -3   7    0.30    2.20
   0  -3   7   -1.40    1.80
   0  -3   7   -0.10    1.90
  -3   3   7    1.00    1.60
  -3   3   7    1.70    2.40
   2  -3  -7   83.99    8.10
   2  -3  -7   92.89    8.20
  -3   1  -7   89.99    8.50
   1   2  -7   98.19    8.60
   1   2  -7   95.59    8.20
   2  -3  -7   72.59    8.60
  -3   1  -7   78.19    8.20
  -3   1  -7   89.49    8.60
  -3   1  -7   68.69    8.60
   1   2  -7   67.39    8.70
   2  -3  -7   89.89    8.60
   1   2  -7   92.29    8.70
   1   2  -7   80.99    8.40
  -3   1  -7   79.79    8.30
   2  -3  -7   80.09    8.00
   1   2  -7   86.19    7.80
  -2   3   7   97.79    8.20
  -1  -2   7   93.19    8.30
   3  -1   7   73.39    8.20
   3  -1   7   79.59    8.40
  -1  -2   7   85.19    8.20
   3  -1   7   83.59    8.30
  -1  -2   7   82.99    7.80
  -1  -2   7   83.39    8.30
  -1  -2   7   89.59    8.20
   3  -1   7   88.39    9.00
   3  -1   7   82.09    8.60
  -1  -2   7   97.19    8.40
  -2   3   7   80.59    7.90
   3  -1   7   72.09    8.00
  -2   3   7   87.29    8.40
  -1  -2   7   70.19    8.30
   1  -3  -7    4.30    2.70
   1  -3  -7    2.20    1.80
   2   1  -7    3.70    2.50
   2   1  -7    4.70    2.30
   2   1  -7    1.90    2.50
   1  -3  -7    5.70    2.00
  -3   2  -7    3.20    2.40
   1  -3  -7    3.30    1.10
   1  -3  -7    4.00    1.70
  -3   2  -7    5.90    2.30
  -3   2  -7    4.20    2.30
   2   1  -7    4.30    1.60
  -3   2  -7    2.70    2.30
   1  -3  -7    2.60    1.90
   2   1  -7    5.60    1.80
  -3   2  -7    5.00    1.70
   1  -3  -7    4.10    1.90
  -3   2  -7    4.20    2.10
  -2  -1   7    2.50    2.00
  -1   3   7    6.00    1.60
  -1   3   7    3.00    1.60
  -2  -1   7    5.30    1.50
  -1   3   7    5.70    1.70
  -2  -1   7    4.40    2.10
   3  -2   7    5.90    1.70
   3  -2   7    2.60    2.90
  -2  -1   7    3.40    2.30
   3  -2   7    2.90    1.50
   3  -2   7    4.00    1.00
   3  -2   7    1.60    2.20
  -2  -1   7    4.30    2.00
   3  -2   7    3.40    2.60
  -2  -1   7    4.40    1.80
   3  -2   7    3.60    1.90
   3   0  -7    0.20    1.30
   3   0  -7    0.70    1.60
  -3   3  -7    4.20    2.30
  -3   3  -7    0.60    2.10
   3   0  -7    0.90    1.50
   0  -3  -7   -0.60    1.60
   0  -3  -7   -0.20    1.90
   3   0  -7   -0.50    2.10
  -3   3  -7    2.70    2.20
   0  -3  -7    2.70    2.50
  -3   3  -7    0.10    2.40
   0  -3  -7    0.60    1.60
   3   0  -7    0.40    2.00
  -3   3  -7    0.90    2.30
   0  -3  -7   -1.30    1.20
   3   0  -7    1.10    2.90
   0  -3  -7   -1.80    1.80
   3  -3   7    1.80    2.80
   3  -3   7   -1.20    3.50
   3  -3   7    0.20    2.80
   3  -3   7    5.10    1.70
   3  -3   7    1.90    2.90
  -1  -3  -7    0.00    1.70
  -3   4  -7   -0.40    2.60
   4  -1  -7   -0.70    1.50
  -1  -3  -7    0.70    1.40
  -3   4  -7   -0.40    2.30
   4  -1  -7   -0.70    2.00
  -3   4  -7    0.70    1.80
  -1  -3  -7   -0.40    1.80
   4  -1  -7    0.30    2.40
   4  -1  -7    2.30    1.60
   4  -1  -7    2.20    3.20
   4  -1  -7   -1.50    1.70
  -3   4  -7   -0.90    2.40
  -3   4  -7   -0.60    2.40
  -1  -3  -7    3.70    2.50
   3  -4   7    1.50    3.30
   3  -4   7    1.40    1.80
   3  -4   7    1.20    1.40
  -4   1   7    0.60    1.50
   3  -4   7    1.00    1.20
   1   3   7    0.30    1.60
  -4   1   7    1.50    1.80
   3  -4   7    2.20    1.60
   1   3   7   -0.10    1.10
   3  -4   7   -1.50    3.80
   3  -4   7    2.10    3.00
   3  -4   7    4.20    2.90
  -4   1   7   -0.80    2.00
  -4   1   7    0.90    2.30
   1   3   7    1.00    1.90
   1   3   7    0.40    1.00
  -2  -3  -7    9.90    1.90
  -3   5  -7    4.60    2.80
  -2  -3  -7    7.50    2.20
  -2  -3  -7    9.70    2.70
  -3   5  -7   11.00    2.30
  -3   5  -7    6.30    2.80
  -2  -3  -7   11.70    2.10
   2   3   7    8.40    2.40
   3  -5   7   15.10    2.30
   3  -5   7   12.60    2.10
   3  -5   7   12.40    2.30
   3  -5   7   12.20    3.40
   2   3   7    9.30    2.50
   3  -5   7   13.60    2.70
  -5   2   7   14.30    3.30
   2   3   7    8.70    1.80
   3  -5   7    7.30    3.20
   6  -3  -7   24.70    4.10
  -3  -3  -7   22.50    3.10
   3  -6   7   24.50    2.90
  -6   3   7   15.50    3.70
   7  -4  -7    1.00    2.40
  -3   7  -7    7.30    2.00
  -3   7  -7    6.50    2.20
   7  -4  -7    2.40    2.20
  -4  -3  -7    5.60    2.30
  -4  -3  -7    5.00    1.80
   7  -4  -7    3.30    3.10
  -7   4   7    6.20    3.70
   3  -7   7    4.20    2.50
   3  -7   7    5.60    2.60
   3  -7   7    5.70    1.40
  -4  -2  -7   37.90    4.20
  -2   6  -7   36.20    4.20
   4   2   7   19.20    3.90
   2  -6   7   25.20    2.90
  -4  -1  -7   92.69    8.20
  -4  -1  -7   72.59    8.30
  -4  -1  -7   90.99    8.50
   1  -5   7   35.40    6.10
  -5   4   7   40.40    6.30
   1  -5   7   54.59    4.90
   1  -5   7   51.69    5.60
   4  -4  -7    3.80    1.70
  -4   0  -7    4.00    2.60
   0   4  -7    2.00    2.30
   0   4  -7    2.80    1.60
  -4   0  -7    2.00    2.70
   4  -4  -7    1.80    1.40
   4  -4  -7    1.50    2.10
  -4   0  -7    3.40    1.80
   4  -4  -7    2.60    1.90
  -4   0  -7    1.10    2.60
   4  -4  -7    2.50    1.40
  -4   0  -7   -0.10    2.40
   0  -4   7    3.80    1.50
   4   0   7    1.80    2.10
  -4   4   7    0.60    2.60
   0  -4   7    1.60    1.90
   4   0   7   -2.50    2.50
   4   0   7    3.10    2.10
  -4   4   7    3.80    1.60
   0  -4   7    1.00    2.30
   0  -4   7    1.40    2.50
   4   0   7   -3.10    2.30
   4   0   7    3.30    3.90
   0  -4   7    1.80    2.10
   1   3  -7   -1.40    2.20
   3  -4  -7    2.60    1.80
  -4   1  -7    1.90    2.90
   1   3  -7    2.90    1.40
   1   3  -7    4.40    2.20
   3  -4  -7    1.50    2.10
   3  -4  -7    2.10    2.70
  -4   1  -7    3.00    2.90
  -4   1  -7    0.20    2.30
   3  -4  -7    0.40    1.90
  -4   1  -7    0.50    1.80
   3  -4  -7    5.70    1.60
   1   3  -7    2.70    3.40
   1   3  -7   -0.80    2.60
  -4   1  -7    1.50    2.40
   1   3  -7    4.60    2.10
  -4   1  -7    4.90    2.30
   4  -1   7    5.40    1.80
  -1  -3   7   -0.90    2.20
   4  -1   7    4.30    3.50
  -3   4   7    3.40    1.40
  -1  -3   7    2.90    2.20
   4  -1   7    2.30    2.10
  -1  -3   7   -0.60    1.90
  -1  -3   7    5.40    2.10
  -3   4   7    5.80    2.20
  -1  -3   7    2.40    1.80
  -1  -3   7    3.10    2.00
   4  -1   7    4.10    1.70
   4  -1   7    4.10    2.80
   2  -4  -7   15.70    3.00
   2   2  -7   20.10    3.50
   2  -4  -7   20.30    2.60
   4  -2   7   94.99   10.20
   4  -2   7  115.39   10.50
  -4   3  -7   29.90    3.70
   1  -4  -7   33.70    3.20
   1  -4  -7   26.90    3.90
   3   1  -7   25.80    3.10
   3   1  -7   27.60    4.90
   1  -4  -7   34.30    5.00
  -4   3  -7   27.90    4.30
   3   1  -7   25.10    4.40
   3   1  -7   30.90    4.60
   1  -4  -7   30.60    3.60
  -4   3  -7   30.60    4.40
  -4   3  -7   23.20    3.50
   3   1  -7   24.30    5.00
  -4   3  -7   28.90    4.10
   3   1  -7   26.50    3.50
  -4   3  -7   33.80    5.10
   1  -4  -7   33.50    3.80
   1  -4  -7   33.90    4.00
   1  -4  -7   27.50    3.80
  -4   3  -7   25.60    5.20
   4  -3   7   31.60    3.60
  -3  -1   7   28.80    3.20
  -3  -1   7   27.00    3.50
   4  -3   7   28.00    3.30
   4  -3   7   29.80    4.30
  -3  -1   7   25.90    4.60
  -1   4   7   36.30    3.60
   4  -3   7   26.40    4.40
  -3  -1   7   31.30    4.00
   4  -3   7   31.80    4.80
  -3  -1   7   31.70    4.20
   4  -3   7   28.40    4.00
   0  -4  -7    1.50    2.10
  -4   4  -7    2.00    2.30
   4   0  -7    0.30    2.70
   0  -4  -7   -1.60    2.60
  -4   4  -7    2.00    2.50
  -4   4  -7   -1.10    1.50
   0  -4  -7   -0.30    1.90
   4   0  -7   -1.40    3.80
  -4   4  -7    0.60    2.70
   4   0  -7    1.40    2.10
   4   0  -7    0.10    1.60
   0  -4  -7   -0.50    1.20
   4   0  -7    1.70    1.90
  -4   4  -7    3.60    3.10
   0   4   7   -0.10    1.60
   4  -4   7   -2.50    1.90
   4  -4   7   -1.90    1.10
  -4   0   7   -1.00    2.40
   4  -4   7    1.70    2.00
   4  -4   7    0.10    1.50
  -4   0   7   -1.40    1.80
  -4   0   7    1.70    1.30
   4  -4   7    0.80    3.70
   4  -4   7   -0.40    2.80
   0   4   7    0.00    1.30
   4  -4   7   -3.50    2.70
   0   4   7    2.10    2.50
   5  -1  -7   27.50    5.70
   5  -1  -7   31.90    4.20
  -1  -4  -7   36.40    4.40
   5  -1  -7   34.90    4.30
   1   4   7   52.39    5.20
   1   4   7   38.50    5.80
  -5   1   7   45.20    5.30
   6  -2  -7   22.80    4.40
   6  -2  -7   20.30    3.70
  -4   6  -7   22.80    2.70
  -6   2   7   19.40    4.00
   4  -6   7   19.40    4.10
   4  -6   7   23.80    3.30
   4  -6   7   27.70    4.10
  -6   2   7   22.70    2.90
   2   4   7   23.00    4.00
   2   4   7   24.20    2.70
   2   4   7   22.50    4.40
   7  -3  -7    3.20    2.70
   7  -3  -7    6.50    2.80
  -4   7  -7   -0.40    1.70
  -4   7  -7    2.20    2.50
   3   4   7   -2.40    2.60
   4  -7   7    3.80    2.10
  -7   3   7   -2.40    3.20
   3   4   7    0.30    1.40
   4  -7   7   -0.10    1.30
   4  -7   7    3.60    2.40
  -4   8  -7   31.10    4.80
   8  -4  -7   36.80    5.50
  -4  -4  -7   37.00    4.80
   8  -4  -7   34.70    6.00
  -8   4   7   47.80    7.80
   4   4   7   40.30    4.50
   5   4   7    9.90    3.20
  -3   8  -7   13.60    3.00
  -5  -3  -7   10.80    2.90
  -3   8  -7    8.60    2.70
   8  -5  -7   18.30    3.40
   3  -8   7    8.30    2.80
   3  -8   7    9.80    3.10
   5   3   7   10.40    2.20
  -2   7  -7   50.29    5.30
   7  -5  -7   45.00    5.80
   2  -7   7   85.99    8.80
   5   2   7   91.59    8.50
   5   2   7   69.59    8.00
   5   2   7   88.99    9.20
  -1   6  -7   82.39    7.90
  -5  -1  -7   80.69    8.10
   1  -6   7   49.10    6.50
   5   1   7   49.50    5.20
   1  -6   7   58.09    6.20
   5   1   7   48.80    7.00
   5  -5  -7   29.60    3.10
  -5   0  -7   19.50    3.70
   5   0   7   22.40    3.10
   0  -5   7   14.10    2.70
   0  -5   7   19.70    3.10
   0  -5   7   15.30    3.30
   0  -5   7   13.20    3.30
  -5   1  -7  195.48   17.20
  -5   1  -7  166.88   17.40
   5  -1   7  195.98   18.20
  -5   2  -7  171.18   16.00
  -5   2  -7  186.58   16.50
  -5   2  -7  172.98   16.60
  -5   2  -7  159.08   16.40
  -5   2  -7  163.68   16.10
   2   3  -7  172.08   16.30
   3  -5  -7  172.98   15.80
   2   3  -7  175.08   16.10
   5  -2   7  156.58   17.30
  -2  -3   7  197.08   17.10
  -2  -3   7  210.48   16.90
  -3   5   7  205.68   17.20
   5  -2   7  155.18   17.00
  -2  -3   7  191.78   17.00
   5  -2   7  176.58   16.90
   5  -2   7  160.48   16.90
  -2  -3   7  195.88   17.40
  -2  -3   7  184.78   17.10
  -5   3  -7   15.90    3.40
   2  -5  -7   21.20    3.50
   2  -5  -7   25.60    2.80
   3   2  -7   24.70    4.30
  -5   3  -7   27.30    4.80
  -5   3  -7   16.00    3.30
   5  -3   7   26.90    4.00
  -2   5   7   34.80    4.40
  -3  -2   7   35.20    5.20
  -3  -2   7   36.70    4.80
   5  -3   7   26.20    3.60
   5  -3   7   21.10    4.40
   4   1  -7   60.79    6.90
   5  -4   7   84.39    9.50
   5  -4   7  114.49   10.40
  -5   5  -7  153.58   14.10
  -5   5  -7  149.99   14.20
   5   0  -7  148.29   13.90
   5   0  -7  146.89   14.40
  -5   5  -7  146.99   14.30
   5   0  -7  157.38   14.20
   0   5   7  182.38   16.20
   5  -5   7  152.38   16.00
  -5   0   7  160.48   16.10
   5  -5   7  147.19   15.60
   5  -5   7  184.58   15.60
   5  -5   7  176.28   16.10
   5  -5   7  185.68   15.80
   6  -1  -7   23.80    4.10
  -1  -5  -7   26.90    3.00
  -5   6  -7   17.30    3.30
  -6   1   7   10.40    3.50
   1   5   7   10.70    1.90
   1   5   7    8.70    3.20
   1   5   7    7.30    2.40
  -2  -5  -7   35.70    4.00
  -7   2   7   71.39    9.00
   5  -7   7   83.39    7.40
   5  -7   7   68.49    7.70
   8  -3  -7   62.29    7.80
  -3  -5  -7   82.69    7.40
  -5   8  -7   76.79    8.20
   8  -3  -7   58.89    8.40
   5  -8   7   66.69    6.60
   5  -8   7   61.99    7.40
   9  -4  -7    6.50    3.50
   4   5   7    6.40    2.60
  -3   9  -7   -1.20    2.50
   6   3   7    4.80    3.00
  -6  -2  -7   27.80    4.70
   8  -6  -7   33.40    5.60
  -2   8  -7   26.50    4.40
   8  -6  -7   30.70    5.70
  -2   8  -7   23.20    4.50
   2  -8   7   33.00    5.60
  -8   6   7   35.30    5.70
   6   2   7   22.60    4.20
   2  -8   7   31.50    4.10
   6   2   7   24.20    4.10
   2  -8   7   34.30    5.30
  -1   7  -7    2.40    2.30
  -6  -1  -7    0.70    2.40
   7  -6  -7    7.80    2.60
  -1   7  -7    1.90    2.20
   1  -7   7   -0.70    2.60
  -7   6   7    4.10    3.60
   1  -7   7    1.70    1.60
   6   1   7    4.80    3.40
   0   6  -7   -1.10    2.00
   0   6  -7    2.30    1.80
   6  -6  -7    1.90    2.10
   6  -6  -7   -1.60    2.50
  -6   0  -7   -0.10    2.30
  -6   6   7   -1.20    2.80
   0  -6   7   -2.00    2.30
   0  -6   7   -3.10    2.60
  -6   1  -7   21.60    4.40
  -6   1  -7   14.00    2.90
  -6   1  -7   17.40    3.20
   5  -6  -7   14.60    2.30
  -1  -5   7   11.20    2.50
   6  -1   7   16.00    2.90
  -5   6   7   11.90    2.30
  -1  -5   7   20.30    3.80
   6  -1   7   21.10    3.60
   4  -6  -7    2.10    2.20
  -6   2  -7   -1.30    2.70
  -6   2  -7   -0.30    3.70
  -6   2  -7   -0.60    2.10
   2   4  -7    1.70    2.10
  -6   3  -7    7.80    2.60
   6  -3   7   14.90    3.50
  -6   4  -7    4.30    3.20
   2  -6  -7    1.40    1.70
  -6   4  -7    2.50    2.50
   2  -6  -7    1.20    1.10
  -6   4  -7    2.30    2.00
   2  -6  -7    3.90    1.30
  -2   6   7    2.00    1.30
   6  -4   7   -0.50    3.40
   6  -4   7    0.20    1.20
   6  -4   7    1.30    2.50
  -4  -2   7    3.30    3.30
  -4  -2   7    0.80    2.20
  -6   5  -7   -1.10    2.20
  -6   5  -7    4.40    2.10
  -6   5  -7    2.10    2.50
  -6   5  -7    2.00    4.40
   5   1  -7    0.50    1.80
   1  -6  -7   -0.10    1.20
   1  -6  -7    1.10    1.20
  -1   6   7   22.20    3.10
   6  -5   7   28.00    3.40
   0  -6  -7   19.80    2.70
   6  -6   7    8.70    2.60
   6  -6   7    2.30    1.80
  -6   0   7   -1.20    3.00
   0   6   7   -0.80    1.40
   6  -7   7    9.00    2.30
   6  -7   7    8.30    2.20
  -7   1   7    8.90    3.70
   1   6   7   12.30    2.20
   6  -7   7   18.30    3.70
  -7   1   7   11.40    2.10
  -2  -6  -7    3.80    2.20
  -6   8  -7    8.70    3.50
   8  -2  -7    8.00    3.10
  -8   2   7   -0.10    4.80
   2   6   7    2.10    4.30
   6  -8   7    7.30    3.30
   6  -8   7    8.40    2.80
   6  -8   7    5.00    2.00
   2   6   7    0.80    1.80
   9  -3  -7    0.70    3.50
  -1   8  -7   11.80    3.50
  -7  -1  -7   16.70    4.10
  -8   7   7   12.20    4.40
   1  -8   7    6.80    2.50
   1  -8   7    3.80    3.80
  -7   0  -7    3.50    2.90
   0   7  -7    3.70    2.60
   7  -7  -7   -4.50    3.20
   0   7  -7    2.10    2.70
   7   0   7    4.40    3.60
  -7   7   7    3.50    3.20
   0  -7   7    0.20    2.20
  -1  -6   7    3.00    3.20
   7  -1   7   17.10    3.60
  -7   2  -7   49.80    6.40
  -5   7   7   27.00    5.10
  -7   3  -7    1.00    2.60
  -4  -3   7   -1.10    2.30
   7  -4   7    2.70    1.90
   1  -7  -7    2.50    1.40
  -7   6  -7    4.00    2.40
  -7   6  -7    1.90    3.10
   7  -6   7    3.30    1.90
   7  -6   7   -3.60    3.10
   7  -6   7    5.80    1.90
  -1   7   7    3.80    1.90
   7  -6   7    1.80    3.10
   0  -7  -7    1.50    1.50
  -7   7  -7    2.90    3.80
  -7   7  -7   -4.90    2.70
   7  -7   7    0.40    2.90
   0   7   7    0.30    2.00
  -7   0   7   -2.60    2.60
   7  -7   7    0.00    2.00
   7  -7   7   -1.40    2.80
  -1  -7  -7   17.80    3.20
   7  -8   7   37.70    5.10
   7  -8   7   38.60    6.20
   0  -8   7   12.90    3.70
  -8   1  -7   30.20    5.80
   7  -8  -7   18.90    4.90
  -1  -7   7    3.10    3.40
  -7   8   7   13.70    5.00
   2   6  -7   47.50    5.50
  -8   2  -7   38.10    6.50
   6  -8  -7   44.50    5.30
  -2  -6   7   44.80    5.70
  -6   8   7   40.50    6.80
   3   5  -7   19.90    3.60
  -8   3  -7   13.40    4.10
   5  -8  -7   18.60    3.50
   5  -8  -7   20.90    4.20
  -3  -5   7   25.30    5.00
  -5   8   7   19.60    4.10
   8  -3   7   24.30    4.30
  -5   8   7   14.80    2.90
  -3  -5   7   21.40    4.20
   8  -4   7  106.09   10.40
   8  -4   7   90.39    9.40
   5   3  -7   70.19    7.00
  -8   5  -7   72.89    8.50
   8  -5   7   64.39    6.70
   8  -5   7   51.89    7.80
  -5  -3   7   63.49    7.90
   2  -8  -7    6.40    1.90
  -8   6  -7    9.00    3.00
  -8   6  -7    3.70    3.50
   2  -8  -7    3.30    1.80
   6   2  -7   10.20    2.30
  -2   8   7    4.80    2.20
   8  -6   7    6.70    2.20
   1  -8  -7   18.90    3.30
   8  -7   7   54.79    5.80
  -1   8   7   37.90    5.30
  -8   8  -7   53.69    8.10
   0  -8  -7   76.89    7.00
   5  -9  -7    4.00    2.80
   4   5  -7    1.80    3.00
   5   4  -7    3.80    3.00
   4  -9  -7   -2.30    2.40
   6   3  -7    0.60    3.10
  -9   6  -7    6.70    3.60
   0   0  -8   -0.80    2.40
   0   0  -8   -0.10    1.80
   0   0  -8   -0.80    2.50
   0   0  -8    0.60    1.60
   0   0  -8    0.70    2.50
   0   0   8    3.70    2.50
   0   0   8    1.40    1.70
   0   0   8   -3.40    2.80
   0   0   8    1.70    2.10
  -1   0  -8    1.80    2.30
   1  -1  -8    2.00    2.20
   0   1  -8    6.70    1.90
   0   1  -8   -0.10    2.30
   1  -1  -8    2.00    1.60
  -1   0  -8    5.60    2.30
   0   1  -8    3.50    1.90
   0   1  -8    2.10    3.40
  -1   0  -8    3.80    1.60
  -1   0  -8    4.10    2.70
   1  -1  -8    2.60    2.00
   1  -1  -8    6.60    2.40
  -1   0  -8    6.20    1.40
   1  -1  -8    4.10    2.00
   1  -1  -8    3.40    1.90
   0   1  -8    2.00    2.50
  -1   0  -8    7.10    2.50
   0  -1   8    5.30    3.00
  -1   1   8    5.00    1.70
   0  -1   8    7.40    1.80
   0  -1   8    5.80    2.30
  -1   1   8    4.50    2.30
   1   0   8    3.90    2.20
   0  -1   8    2.10    2.40
  -1   1   8    5.10    2.20
   1   0   8    4.90    2.90
   1   0   8    7.40    2.00
   0  -1   8    6.70    2.40
  -1   1   8    5.60    2.40
   1   0   8    5.70    1.30
  -1   1  -8  136.39   12.70
  -1   1  -8  121.69   12.40
   0  -1  -8  133.99   12.50
  -1   1  -8  146.99   12.70
   1   0  -8  142.89   12.80
  -1   1  -8  145.59   12.50
  -1   1  -8  133.99   12.60
  -1   1  -8  141.79   12.50
   1   0  -8  122.69   12.50
   1   0  -8  139.19   12.40
   1   0  -8  120.39   12.50
   1   0  -8  131.99   12.50
   0  -1  -8  126.29   12.50
   0  -1  -8  130.79   12.30
  -1   0   8  127.29   11.60
   1  -1   8  108.69   12.30
   0   1   8  145.99   11.80
   1  -1   8  120.69   11.40
   0   1   8  135.69   11.50
   1  -1   8  116.19   11.50
  -1   0   8  132.79   11.70
  -1   0   8  135.79   11.70
   1  -1   8  122.79   12.00
   0   1   8  111.39   11.50
   0   1   8  108.09   11.50
  -1   0   8  123.69   11.60
  -1   0   8  136.79   11.60
   1  -1   8  116.19   12.30
  -1   0   8  109.59   11.50
   0   1   8  113.49   11.50
   0   1   8  139.49   11.80
  -1   0   8  129.99   11.70
  -1   2  -8  141.69   14.50
  -1   2  -8  151.88   14.60
  -1  -1  -8  167.88   14.40
  -1  -1  -8  163.38   14.80
  -1  -1  -8  176.38   14.30
  -1   2  -8  170.68   14.70
  -1   2  -8  139.59   14.80
  -1  -1  -8  151.98   14.30
  -1   2  -8  175.78   14.80
  -1   2  -8  160.98   14.40
   2  -1  -8  149.88   14.30
   2  -1  -8  133.79   14.20
   2  -1  -8  161.68   14.80
   2  -1  -8  146.59   14.40
  -1  -1  -8  161.88   14.40
  -1   2  -8  150.28   14.60
  -2   1   8  136.79   13.90
   1  -2   8  127.69   14.30
   1  -2   8  139.49   13.80
  -2   1   8  156.88   13.90
  -2   1   8  177.58   14.00
   1   1   8  148.39   13.90
  -2   1   8  168.48   13.90
   1   1   8  158.38   13.80
   1  -2   8  139.39   13.90
   1   1   8  152.58   13.80
  -1   3  -8   10.90    2.40
  -1   3  -8   11.20    3.00
   3  -2  -8    7.70    2.20
  -2  -1  -8    9.40    2.10
  -1   3  -8   13.80    3.30
   3  -2  -8    7.70    2.00
   3  -2  -8   13.30    2.30
   3  -2  -8   10.70    2.60
  -1   3  -8    6.60    2.20
  -1   3  -8   12.40    2.70
  -2  -1  -8   12.80    2.40
   3  -2  -8   16.90    2.50
  -2  -1  -8   13.00    2.40
   3  -2  -8   12.90    2.40
  -2  -1  -8   10.80    2.70
   3  -2  -8   11.60    2.30
   2   1   8   13.70    2.40
   1  -3   8   18.40    2.80
  -3   2   8   14.90    3.30
  -3   2   8    9.30    2.50
  -3   2   8   13.50    2.40
   2   1   8   12.10    2.70
   1  -3   8   12.10    2.70
  -3   2   8   18.10    3.00
   1  -3   8   16.90    3.80
   1  -3   8    8.40    3.10
   0   2  -8  286.07   26.20
   2  -2  -8  277.87   25.90
   2  -2  -8  275.37   26.20
   0   2  -8  297.27   26.40
   0   2  -8  303.77   26.00
  -2   0  -8  270.87   26.10
  -2   0  -8  270.57   26.00
   2  -2  -8  315.77   26.10
   2  -2  -8  292.57   25.90
   0   2  -8  252.67   26.20
   0   2  -8  316.67   26.10
  -2   0  -8  306.07   26.20
  -2   0  -8  273.77   25.90
   0   2  -8  305.87   25.80
  -2   0  -8  282.07   26.10
  -2   0  -8  253.07   26.00
   2  -2  -8  315.67   25.90
  -2   2   8  334.57   26.10
   2   0   8  292.17   26.30
   0  -2   8  324.27   26.40
   2   0   8  273.77   26.20
   2   0   8  303.47   26.10
   0  -2   8  286.77   26.20
  -2   2   8  282.67   26.00
   0  -2   8  262.97   26.10
   2   0   8  290.17   26.30
  -2   2   8  295.37   26.10
   2   0   8  286.67   26.00
   0  -2   8  295.87   26.20
   0  -2   8  294.07   26.20
  -2   2   8  254.67   26.00
  -2   2   8  259.87   26.30
   1   1  -8    1.10    2.20
   1   1  -8   -0.50    2.40
  -2   1  -8    3.70    1.90
  -2   1  -8    4.10    1.90
  -2   1  -8    2.50    2.20
   1   1  -8   -0.30    2.40
   1  -2  -8    0.40    2.00
   1   1  -8   -1.70    2.70
   1  -2  -8    0.90    1.30
  -2   1  -8   -0.60    2.10
  -2   1  -8    2.30    2.10
   1  -2  -8   -0.60    2.50
   1  -2  -8   -1.90    2.00
   1  -2  -8   -2.10    2.10
  -2   1  -8    2.90    1.40
   1  -2  -8    0.30    1.20
   2  -1   8    1.30    1.40
  -1   2   8    0.20    1.40
   2  -1   8   -1.60    2.90
  -1  -1   8    1.70    2.00
  -1  -1   8    1.80    2.00
   2  -1   8    1.30    1.50
  -1  -1   8   -0.70    1.80
   2  -1   8    2.90    1.10
   2  -1   8    1.50    2.90
  -1  -1   8   -0.60    1.70
  -1   2   8   -1.20    1.90
  -1  -1   8    0.10    1.90
  -1   2   8   -0.90    1.60
   2  -1   8   -0.20    1.80
  -1  -1   8    0.80    2.00
   2  -1   8   -0.20    2.20
  -2   2  -8   10.50    2.70
  -2   2  -8   12.80    3.00
   2   0  -8   12.90    3.00
  -2   2  -8    8.90    2.70
   0  -2  -8   11.50    2.40
   0  -2  -8   15.90    2.10
   0  -2  -8   15.40    2.50
   0  -2  -8   17.60    2.90
   2   0  -8   12.50    2.70
   2   0  -8   19.80    2.90
   2   0  -8   14.90    2.40
   0  -2  -8    6.90    2.90
  -2   2  -8   13.00    2.70
  -2   2  -8   10.50    2.30
  -2   0   8   17.40    3.20
  -2   0   8   21.50    3.40
  -2   0   8   16.30    3.10
   2  -2   8   17.20    3.50
   0   2   8   17.10    2.50
   0   2   8   13.10    2.60
   2  -2   8    9.80    3.90
   2  -2   8    7.20    4.00
  -2   0   8   12.70    2.40
  -2   0   8   16.30    3.10
   0   2   8   12.40    2.50
  -2   0   8   15.90    2.70
  -2   3  -8  229.68   21.80
   3  -1  -8  264.77   22.30
  -2   3  -8  244.08   21.80
  -2   3  -8  261.87   22.10
   3  -1  -8  218.58   21.80
  -2   3  -8  266.07   21.90
   3  -1  -8  210.38   21.70
  -1  -2  -8  246.38   21.80
   3  -1  -8  219.18   21.80
  -1  -2  -8  221.28   21.80
  -2   3  -8  258.57   22.00
  -1  -2  -8  234.88   22.10
  -2   3  -8  216.78   22.00
   3  -1  -8  245.78   21.90
  -2   3  -8  263.57   22.00
  -2   3  -8  240.78   22.00
  -1  -2  -8  251.97   21.70
   2  -3   8  230.08   21.10
   1   2   8  213.58   21.10
   2  -3   8  215.88   21.10
   2  -3   8  245.78   21.40
  -3   1   8  210.48   21.00
   1   2   8  238.58   21.30
   2  -3   8  247.78   21.10
  -3   1   8  226.88   21.10
  -3   1   8  241.88   21.20
  -3   1   8  249.48   21.30
  -3   1   8  239.88   21.20
   2  -3   8  229.38   21.40
  -2  -2  -8   -0.80    1.40
  -2   4  -8    2.00    2.20
   4  -2  -8   -1.20    2.10
   4  -2  -8    1.30    2.10
   4  -2  -8    0.30    2.30
  -2   4  -8    0.10    2.80
   4  -2  -8   -0.80    1.60
  -2  -2  -8   -1.10    1.30
   4  -2  -8    0.50    2.50
  -2  -2  -8   -3.20    1.90
  -2   4  -8    0.90    2.10
  -2   4  -8   -1.60    2.60
   4  -2  -8   -0.60    2.00
  -2   4  -8   -0.80    2.10
  -2  -2  -8   -0.20    2.20
  -2  -2  -8   -0.90    1.90
   4  -2  -8   -0.20    1.60
  -2  -2  -8   -0.30    1.90
  -2   4  -8    0.50    1.80
  -2   4  -8   -0.80    2.20
   2  -4   8    0.40    1.30
   2   2   8   -2.60    1.90
  -4   2   8    1.00    1.70
   2  -4   8    0.20    3.10
   2   2   8    1.00    2.00
  -4   2   8    0.20    2.50
   2  -4   8    0.80    1.50
  -4   2   8    1.10    2.50
   2  -4   8    2.20    2.60
   2  -4   8   -0.90    1.70
   2  -4   8   -3.10    3.70
  -4   2   8   -0.70    2.20
   2  -4   8    0.70    3.60
   2   2   8   -1.40    1.10
   2  -4   8    0.70    1.10
  -3  -2  -8   12.30    2.60
  -3  -2  -8   19.80    2.70
   5  -3  -8   21.40    4.10
   3   2   8   13.60    2.60
  -5   3   8    8.70    3.20
   2  -5   8    0.60    3.80
  -5   3   8    7.10    1.90
   2  -5   8    6.40    2.10
  -5   3   8    8.80    3.10
  -3  -1  -8    1.20    1.60
   4  -3  -8    2.20    2.10
   4  -3  -8    0.70    2.40
   4  -3  -8    3.20    1.90
   4  -3  -8    2.30    1.70
  -1   4  -8    3.30    1.60
  -3  -1  -8    1.80    2.20
  -3  -1  -8    0.10    1.70
  -1   4  -8    4.80    2.40
   4  -3  -8    1.60    1.80
   4  -3  -8    0.30    2.10
   4  -3  -8    1.60    1.40
  -3  -1  -8    5.00    2.90
  -3  -1  -8    1.90    1.90
  -3  -1  -8    1.60    2.10
  -3  -1  -8    2.40    2.20
  -1   4  -8   -0.40    2.70
   1  -4   8   -1.40    3.20
   1  -4   8    1.40    1.90
   1  -4   8    3.40    2.80
   1  -4   8    0.70    3.00
  -4   3   8    0.40    1.70
  -4   3   8    0.10    2.50
   1  -4   8    0.60    2.30
   3   1   8    2.60    1.70
   1  -4   8    2.20    1.20
   1  -4   8    2.90    1.90
  -3   0  -8    2.10    2.10
   0   3  -8   -1.50    2.50
  -3   0  -8   -2.70    1.70
   3  -3  -8    2.10    1.80
   0   3  -8   -1.40    2.40
   3  -3  -8    2.70    1.20
   3  -3  -8   -0.20    2.20
   0   3  -8   -3.70    3.10
  -3   0  -8    0.60    2.70
   3  -3  -8    0.90    1.30
  -3   0  -8    0.40    1.50
   3  -3  -8   -0.10    2.50
   0   3  -8   -0.80    1.30
   0   3  -8   -0.40    2.10
   3  -3  -8   -1.50    2.00
   3  -3  -8    0.20    1.50
  -3   0  -8   -1.20    1.70
  -3   0  -8   -0.10    2.30
  -3   0  -8    0.40    1.40
   3   0   8    0.40    3.00
   0  -3   8    1.40    2.10
   3   0   8    2.10    2.20
   0  -3   8   -2.30    2.50
   0  -3   8    0.00    2.10
  -3   3   8    0.90    1.90
   0  -3   8   -0.70    1.90
   0  -3   8   -1.70    1.30
   0  -3   8   -0.50    1.90
  -3   3   8   -1.60    2.30
   3   0   8   -2.30    2.50
  -3   3   8    2.10    1.60
   3   0   8    1.90    1.80
   3   0   8    3.10    2.00
   3   0   8   -2.70    2.30
  -3   1  -8    2.70    2.50
   1   2  -8    2.10    2.60
   2  -3  -8    0.10    2.10
  -3   1  -8   -0.70    2.40
   1   2  -8    0.60    3.20
   2  -3  -8    0.60    2.00
   2  -3  -8    0.40    2.60
   1   2  -8    3.90    1.40
  -3   1  -8    3.30    1.80
  -3   1  -8    3.40    2.00
   1   2  -8    0.90    1.60
  -3   1  -8    1.90    1.40
   1   2  -8    2.80    2.60
   2  -3  -8    1.80    1.80
  -3   1  -8    1.30    2.40
   1   2  -8   -1.20    2.30
  -3   1  -8    2.40    2.10
  -1  -2   8    1.80    1.70
   3  -1   8    0.60    2.80
  -1  -2   8   -0.40    1.80
  -1  -2   8   -0.10    2.10
   3  -1   8    2.80    1.90
  -2   3   8    3.40    1.60
  -2   3   8    2.30    1.90
  -1  -2   8    1.60    1.60
  -1  -2   8   -0.60    1.80
  -2   3   8    1.50    1.60
   3  -1   8    6.50    1.90
   3  -1   8    1.70    2.40
  -1  -2   8    1.60    2.20
  -1  -2   8    2.40    2.20
   3  -1   8    0.70    2.50
   2   1  -8   26.90    4.70
  -3   2  -8   32.10    3.70
   1  -3  -8   34.80    4.20
  -3   2  -8   24.30    3.40
   2   1  -8   32.00    3.90
   1  -3  -8   35.50    4.10
  -3   2  -8   26.70    4.20
  -3   2  -8   28.80    4.50
   2   1  -8   25.40    4.70
   1  -3  -8   26.70    3.70
   1  -3  -8   36.90    3.20
   1  -3  -8   28.60    4.90
  -3   2  -8   32.70    4.70
   1  -3  -8   34.60    4.00
   1  -3  -8   33.80    3.60
   2   1  -8   23.30    3.70
   2   1  -8   31.60    4.60
  -3   2  -8   24.80    4.10
  -2  -1   8   34.30    4.40
  -2  -1   8   29.40    4.50
   3  -2   8   26.30    3.20
  -1   3   8   30.20    3.70
   3  -2   8   21.70    4.40
   3  -2   8   29.10    5.90
   3  -2   8   31.00    4.90
   3  -2   8   31.30    3.50
  -2  -1   8   27.60    3.90
  -2  -1   8   34.10    4.10
  -2  -1   8   31.70    4.10
  -2  -1   8   32.50    4.10
  -1   3   8   24.60    4.80
  -1   3   8   35.40    3.60
  -2  -1   8   22.50    3.60
   3  -2   8   32.40    3.60
   3  -2   8   33.00    4.10
   0  -3  -8    2.60    1.20
   3   0  -8    0.70    1.70
  -3   3  -8    1.30    2.30
   0  -3  -8   -2.40    1.70
   0  -3  -8   -1.30    1.90
   3   0  -8    1.70    2.50
  -3   3  -8    0.30    2.60
   3   0  -8    2.30    2.80
  -3   3  -8   -1.50    2.20
   0  -3  -8   -0.70    1.60
   3   0  -8   -3.00    2.40
   0  -3  -8    0.80    2.60
  -3   3  -8   -2.00    2.20
   0  -3  -8   -2.30    2.00
  -3   0   8    2.80    2.20
  -3   0   8   -1.40    1.80
   3  -3   8    2.80    3.20
  -3   0   8    4.00    2.40
  -3   0   8    0.60    1.50
   3  -3   8    1.50    1.70
   3  -3   8   -0.50    1.50
   0   3   8   -0.90    1.70
   3  -3   8    0.50    1.70
   3  -3   8   -4.20    2.90
   0   3   8   -2.00    2.10
   3  -3   8    1.80    3.70
   0   3   8    2.30    1.60
  -3   0   8    2.80    2.20
   3  -3   8    0.40    1.10
   3  -3   8   -0.40    2.80
  -1  -3  -8   -2.30    2.60
  -3   4  -8   -0.40    1.80
  -1  -3  -8   -0.10    1.20
  -3   4  -8   -2.40    2.30
   4  -1  -8    0.60    1.60
  -3   4  -8   -2.00    2.40
  -3   4  -8    2.50    2.40
  -3   4  -8    2.20    2.50
   4  -1  -8   -2.90    2.10
  -3   4  -8    1.50    2.60
  -1  -3  -8    0.50    1.70
  -1  -3  -8    0.00    2.00
   4  -1  -8    0.40    2.60
   4  -1  -8    1.00    1.90
   3  -4   8    0.10    1.60
  -4   1   8   -3.30    2.10
  -4   1   8    0.90    1.50
   3  -4   8    1.70    1.80
   1   3   8   -0.70    2.30
  -4   1   8    0.90    2.20
   1   3   8    2.20    1.60
   3  -4   8    1.00    2.90
   3  -4   8   -2.20    3.30
   3  -4   8    5.40    3.90
  -4   1   8    1.00    1.60
   1   3   8    1.30    1.10
   3  -4   8    0.10    1.30
   3  -4   8   -0.30    1.80
  -4   1   8   -0.20    1.80
   1   3   8   -2.80    1.70
  -3   5  -8   65.59    6.60
  -3   5  -8   73.99    6.50
   5  -2  -8   55.49    6.90
  -2  -3  -8   69.69    6.20
   5  -2  -8   56.49    6.40
  -3   5  -8   65.39    7.00
   5  -2  -8   56.59    6.90
   5  -2  -8   55.29    7.10
   5  -2  -8   63.59    6.40
   5  -2  -8   64.09    6.50
  -2  -3  -8   55.99    6.40
   2   3   8   75.39    6.80
   3  -5   8   79.49    8.10
  -5   2   8   55.79    8.40
  -5   2   8   63.89    6.80
   3  -5   8   76.39    6.90
   3  -5   8   71.49    7.30
   3  -5   8   70.39    7.10
   2   3   8   72.29    7.60
  -3  -3  -8   27.00    3.90
  -3  -3  -8   41.70    4.60
   6  -3  -8   34.10    4.40
  -3   6  -8   35.90    4.20
  -4  -3  -8    0.80    1.80
  -3   7  -8   -0.40    2.30
   7  -4  -8   -0.80    3.00
  -4  -3  -8    1.10    2.40
   7  -4  -8   -2.20    2.20
  -4  -2  -8   53.49    7.10
   6  -4  -8   54.29    6.20
  -2   6  -8   63.29    6.90
  -2   6  -8   69.79    6.00
   2  -6   8   58.59    6.30
   2  -6   8   49.90    7.00
   4   2   8   57.59    5.60
  -6   4   8   64.49    7.30
  -4  -1  -8   52.29    5.40
  -1   5  -8   54.59    6.30
  -1   5  -8   47.60    5.30
   1  -5   8   29.40    5.60
   1  -5   8   39.30    4.60
   1  -5   8   31.80    4.80
   1  -5   8   39.40    4.00
   4  -4  -8   -0.40    1.90
  -4   0  -8    1.80    1.80
   0   4  -8    0.40    2.40
  -4   0  -8   -0.60    2.70
   4  -4  -8    1.20    1.30
   0   4  -8   -1.10    2.20
   4  -4  -8   -0.40    2.10
  -4   0  -8   -1.10    2.70
   4  -4  -8   -1.30    1.40
   4  -4  -8   -0.50    1.70
   0   4  -8    2.90    1.80
  -4   4   8   -2.50    1.40
  -4   4   8   -1.10    2.50
   0  -4   8    1.80    1.40
   0  -4   8   -2.50    2.00
   0  -4   8   -0.60    2.20
   4   0   8   -3.90    3.60
   0  -4   8    1.30    2.70
   4   0   8    0.80    2.50
   1   3  -8   77.99    8.10
  -4   1  -8   77.79    7.90
   1   3  -8   69.39    8.50
   3  -4  -8   88.89    7.50
  -4   1  -8   72.29    8.40
   1   3  -8   86.59    7.50
   1   3  -8   69.99    8.00
   3  -4  -8   77.49    7.70
  -4   1  -8   82.99    8.90
  -4   1  -8   78.19    8.00
  -3   4   8   87.09    7.20
  -1  -3   8   66.89    8.10
   4  -1   8   79.39    7.80
  -1  -3   8   87.09    8.00
   4  -1   8   73.69    8.00
   4  -1   8   73.59    7.70
  -1  -3   8   90.89    7.60
  -3   4   8   77.99    8.20
   4  -1   8   65.79    9.00
   4  -1   8   77.19    8.30
  -3   4   8   86.09    7.60
  -1  -3   8   78.59    7.80
   4  -1   8   69.89    8.00
   2   2  -8   63.09    7.20
  -4   2  -8   67.69    6.30
  -4   2  -8   52.39    6.70
   2   2  -8   49.80    6.60
   2  -4  -8   59.19    6.20
  -4   2  -8   50.89    6.50
   2  -4  -8   52.89    6.60
   2  -4  -8   58.09    5.90
   4  -2   8   71.89    7.50
   4  -2   8   53.29    7.00
  -2   4   8   65.99    6.40
   4  -2   8   70.79    8.10
   4  -2   8   67.39    6.60
   3   1  -8    3.30    1.60
   1  -4  -8    3.80    1.30
   3   1  -8    4.50    2.00
   3   1  -8    4.80    2.30
   1  -4  -8   -0.80    2.20
  -4   3  -8    3.60    2.90
  -4   3  -8    6.70    3.00
   1  -4  -8    2.10    1.80
   1  -4  -8    3.30    2.80
  -4   3  -8    3.60    2.00
   1  -4  -8    6.50    2.20
   3   1  -8    1.50    2.90
  -4   3  -8    0.70    2.80
  -4   3  -8    3.10    2.40
  -3  -1   8    3.70    2.50
  -3  -1   8    5.50    2.00
   4  -3   8    5.00    3.00
  -3  -1   8    6.70    2.50
  -3  -1   8    4.40    2.20
   4  -3   8    9.00    2.10
   4  -3   8    8.60    2.30
  -1   4   8    4.90    1.80
   4  -3   8    1.40    2.50
  -1   4   8    4.50    1.70
  -4   4  -8    5.50    1.70
   0  -4  -8    5.00    1.50
   4   0  -8    4.60    3.00
   0  -4  -8    7.70    2.50
  -4   4  -8    6.50    3.00
   4   0  -8    7.40    2.30
   4   0  -8    8.30    2.10
  -4   4  -8    5.20    2.90
  -4   4  -8    9.40    2.80
   4   0  -8    7.00    2.10
   0  -4  -8    6.00    2.30
   4  -4   8    1.90    3.20
  -4   0   8    6.40    2.70
   4  -4   8    4.90    1.60
   0   4   8   12.80    2.90
  -4   0   8    6.30    2.50
   4  -4   8    9.80    2.00
   4  -4   8   10.80    3.40
   0   4   8    8.40    1.70
  -4   0   8    6.90    1.80
   0   4   8    9.60    1.90
   4  -4   8   10.90    2.20
  -4   0   8    8.00    2.30
   0   4   8    9.90    2.20
   4  -4   8    7.40    2.30
   4  -4   8    7.50    4.10
  -4   5  -8   76.39    7.60
  -4   5  -8   61.59    7.20
   1   4   8   77.49    7.90
   4  -5   8   61.69    6.90
   4  -5   8   75.19    7.20
   1   4   8   72.99    7.20
  -4   6  -8    5.50    1.50
  -4   6  -8    5.30    3.10
   6  -2  -8    6.40    2.20
   6  -2  -8   11.20    2.70
   4  -6   8    7.80    2.20
   2   4   8   10.60    2.60
   4  -6   8   11.00    2.50
   2   4   8    4.60    2.50
  -6   2   8    8.90    2.80
   4  -6   8    5.90    3.10
  -4   7  -8    9.40    2.00
   7  -3  -8    7.70    2.60
  -4   7  -8   13.70    3.10
  -3  -4  -8    4.90    1.80
   4  -7   8   10.30    2.80
   3   4   8    7.30    1.60
   4  -7   8    8.00    2.00
   4  -7   8    6.80    1.90
  -7   3   8    3.30    2.80
  -7   3   8    6.10    3.80
  -4   8  -8   28.20    4.90
  -4  -4  -8   32.10    4.40
   5   4   8    8.00    3.10
  -5  -3  -8   49.80    6.00
  -3   8  -8   46.50    5.40
  -3   8  -8   48.40    5.80
   8  -5  -8   40.20    6.90
   3  -8   8   45.80    6.30
   3  -8   8   38.30    5.90
   5   3   8   45.60    5.20
   3  -8   8   49.00    5.00
  -8   5   8   47.00    8.10
   7  -5  -8   -1.60    2.30
  -2   7  -8    4.70    2.40
   7  -5  -8    0.30    3.10
  -5  -2  -8    2.90    2.30
  -2   7  -8    2.10    2.10
  -5  -2  -8   -1.80    2.00
   5   2   8   35.50    4.00
   1  -6   8   12.50    2.70
   1  -6   8    6.80    1.80
  -5   0  -8  122.09   10.90
  -5   0  -8  101.29   10.90
   5  -5  -8  105.39   10.50
   0   5  -8  117.89   10.50
   0  -5   8  128.79   11.00
   0  -5   8  115.79   11.20
   0  -5   8  107.59   11.30
  -5   5   8  109.09   11.50
   5   0   8  132.99   11.30
   5   0   8  109.09   11.50
  -5   5   8  108.29   10.40
   1   4  -8    0.10    2.70
  -5   1  -8    4.20    3.00
   4  -5  -8    4.60    1.90
  -5   1  -8    3.50    2.40
  -5   1  -8    2.30    2.10
   1   4  -8    2.50    1.70
  -5   1  -8    3.20    3.20
   1   4  -8    0.80    2.40
  -1  -4   8   -1.70    1.70
   5  -1   8   -0.50    0.90
  -1  -4   8   -0.10    2.20
   5  -1   8    3.00    1.90
  -4   5   8   -0.10    1.00
  -4   5   8   -0.10    2.20
   5  -1   8    2.00    2.20
   2   3  -8    8.50    3.80
   3  -5  -8   11.80    3.10
  -5   2  -8   31.20    5.20
   2   3  -8   24.30    4.40
   3  -5  -8   18.80    2.70
  -5   3  -8  137.29   13.00
  -5   3  -8  143.49   13.60
   3   2  -8  123.39   13.00
   3   2  -8  146.59   13.40
  -5   3  -8  146.19   13.90
  -5   3  -8  134.59   13.30
   2  -5  -8  149.59   12.90
  -3  -2   8  150.48   13.60
  -3  -2   8  117.79   13.20
  -3  -2   8  145.49   13.20
  -3  -2   8  119.39   12.60
   5  -3   8  140.09   12.70
  -2   5   8  156.78   13.10
   5  -3   8  128.79   13.20
  -3  -2   8  146.69   12.60
   5  -3   8  142.59   12.90
   5  -3   8  139.29   12.80
  -3  -2   8  137.29   13.20
   5  -3   8  118.29   13.20
   4   1  -8    1.70    2.20
   4   1  -8    0.30    1.80
  -5   4  -8    4.90    2.70
   1  -5  -8    2.10    1.10
  -5   4  -8    2.50    1.80
  -5   4  -8    2.60    2.40
   1  -5  -8   -1.00    1.10
  -5   4  -8    0.60    3.30
   1  -5  -8    1.70    1.40
   5  -4   8    2.50    1.70
  -1   5   8   -0.10    1.60
  -4  -1   8   -0.60    2.50
  -4  -1   8    1.50    2.60
   5  -4   8    2.40    3.60
   5  -4   8   -2.80    2.50
  -1   5   8    2.20    1.30
   5  -4   8    5.40    2.40
   5  -4   8    0.90    1.50
  -4  -1   8    0.90    2.40
  -5   5  -8   38.30    5.60
   0  -5  -8   27.40    3.10
   0  -5  -8   20.90    4.40
   0   5   8   29.00    4.00
   0   5   8   17.60    4.00
   0   5   8   25.10    2.90
   5  -5   8   29.10    5.20
  -5   0   8   31.20    4.50
  -5   6  -8   51.59    6.70
   6  -1  -8   58.29    6.20
   1   5   8   60.99    8.40
   1   5   8   76.69    7.60
   1   5   8   84.29    7.90
  -2  -5  -8   -0.70    1.50
   7  -2  -8    0.30    2.60
  -5   7  -8    0.60    1.30
  -5   7  -8    2.00    2.90
  -7   2   8    3.50    3.20
   5  -7   8   11.30    2.80
  -5   8  -8   27.70    5.50
  -3  -5  -8   33.30    4.50
   3   5   8   29.80    4.90
   5  -8   8   19.00    4.20
   5  -8   8   28.10    3.80
   3   5   8   35.50    3.80
   5  -8   8   24.90    4.20
  -3   9  -8   -2.80    2.40
   8  -6  -8    8.20    4.20
  -2   8  -8    6.00    2.70
  -6  -2  -8    7.40    3.20
   2  -8   8    4.20    1.80
   2  -8   8   -0.60    3.60
   6   2   8    8.60    4.70
  -8   6   8    2.70    4.20
   2  -8   8   -1.20    3.20
  -1   7  -8   23.50    3.90
  -6  -1  -8   21.70    4.60
   7  -6  -8   35.00    5.00
   7  -6  -8   26.00    4.10
  -1   7  -8   25.50    3.70
  -7   6   8   26.10    5.00
   1  -7   8   15.80    3.20
   1  -7   8   24.40    3.50
   6   1   8   19.80    4.10
   6  -6  -8    2.90    2.60
   0   6  -8   -0.80    1.60
   0   6  -8   -1.00    2.00
  -6   0  -8    1.50    2.40
   6  -1   8   31.80    4.30
   2   4  -8    6.50    2.80
  -6   2  -8    6.50    2.70
   4  -6  -8    4.60    1.90
  -6   2  -8    7.80    2.60
   6  -2   8    5.80    2.80
   6  -2   8    6.20    1.80
  -2  -4   8    4.10    3.40
  -4   6   8   11.00    1.80
  -2  -4   8    8.40    2.90
  -2  -4   8   12.10    2.50
   3  -6  -8    1.50    1.80
  -6   3  -8    1.90    2.40
  -6   3  -8    0.90    2.50
  -3  -3   8    2.60    2.40
   6  -3   8    5.20    2.30
  -3  -3   8    7.30    3.00
  -3   6   8    2.80    2.40
  -6   4  -8    3.50    2.30
   2  -6  -8    2.30    1.20
  -6   4  -8    1.60    3.40
   2  -6  -8    1.20    1.60
  -6   4  -8   -0.30    2.60
   2  -6  -8    3.30    1.40
   4   2  -8    1.30    1.90
   6  -4   8    0.40    1.70
   6  -4   8    1.90    1.90
   6  -4   8    0.40    2.60
  -4  -2   8   -4.60    3.60
  -4  -2   8   -1.40    2.40
   0  -6  -8   17.70    2.60
   0   6   8   -0.10    1.70
   6  -6   8    2.00    2.40
   6  -6   8    1.50    1.90
   6  -6   8    1.30    1.40
  -6   0   8    2.70    2.80
  -6   7  -8    3.80    3.30
   7  -1  -8    0.20    2.70
  -1  -6  -8    4.80    1.60
  -2  -6  -8   18.80    3.20
   8  -2  -8   20.50    3.90
  -6   8  -8   18.70    4.30
   6  -8   8   23.50    4.10
  -8   2   8   14.10    5.90
   2   6   8   24.30    3.40
   6  -8   8   23.80    4.20
   2   6   8   19.70    3.70
   9  -3  -8    6.40    4.50
  -1   8  -8    7.70    3.30
  -7  -1  -8   14.10    3.70
   0   7  -8   -1.10    2.90
   7  -7  -8   -1.70    3.40
  -7   0  -8   -2.00    3.10
   0   7  -8   -3.10    2.90
   0  -7   8   -0.70    3.30
   7   0   8    0.00    3.70
   0  -7   8   -0.80    2.20
  -7   7   8    4.00    3.50
   1   6  -8   21.10    3.70
   6  -7  -8   28.30    4.50
  -1  -6   8   22.00    4.30
   7  -1   8   19.50    4.00
  -6   7   8   20.90    2.90
  -7   2  -8   49.70    6.40
   2   5  -8   52.39    5.40
   7  -2   8   57.79    6.20
  -5   7   8   49.90    5.50
   7  -2   8   67.59    6.80
   4  -7  -8   38.40    4.70
  -3  -4   8   -0.10    2.50
  -4   7   8    1.40    1.50
  -4   7   8    2.20    2.80
  -3  -4   8   -3.30    3.60
   7  -3   8    0.40    1.50
   7  -3   8   -4.90    2.70
   7  -3   8    3.10    1.80
  -7   4  -8   18.40    3.60
   3  -7  -8   14.40    2.20
   3  -7  -8   16.60    3.00
  -7   4  -8   14.60    2.90
   7  -4   8   32.10    3.80
   2  -7  -8   25.90    3.40
  -7   5  -8   34.10    4.80
   7  -5   8   69.99    7.00
   6   1  -8    0.80    2.50
  -7   6  -8    5.70    2.40
  -7   6  -8    0.40    3.30
  -6  -1   8    3.90    3.20
   7  -6   8    3.10    1.80
  -1   7   8    1.60    2.10
   7  -6   8    1.10    1.80
   0  -7  -8    1.90    1.80
  -7   7  -8    3.00    3.10
  -7   7  -8   -0.30    3.60
   7  -7   8    1.40    2.10
   7  -7   8    0.40    3.00
  -7   0   8    0.00    2.20
   0   7   8    3.00    2.10
   7  -7   8    0.60    2.50
  -1  -7  -8    2.50    2.10
   7  -8   8   15.80    4.40
   7  -8  -8    1.50    4.40
   1   7  -8    2.90    3.40
  -8   1  -8    1.50    3.90
   7  -8  -8    0.80    2.70
  -7   8   8    2.40    4.80
  -1  -7   8    2.00    3.30
  -8   2  -8    7.50    3.90
   6  -8  -8   -0.10    2.10
   2   6  -8   -0.50    2.60
  -6   8   8    9.10    3.80
  -2  -6   8    0.60    3.50
   3   5  -8   54.09    6.10
   5  -8  -8   60.79    6.00
  -8   3  -8   46.20    6.90
  -3  -5   8   38.80    6.30
   8  -3   8   29.70    6.30
   8  -3   8   33.20    5.50
   4   4  -8    0.80    2.00
   4  -8  -8    1.80    2.20
  -8   5  -8   55.09    6.20
   8  -5   8   49.50    6.90
   8  -5   8   46.70    5.10
   8  -5   8   44.80    6.40
   2  -8  -8   39.00    4.20
  -8   6  -8   24.70    4.80
  -8   6  -8   32.90    5.00
   6   2  -8   27.00    3.80
   8  -6   8   33.40    4.60
   7   1  -8    1.20    2.20
  -8   7  -8    4.50    4.20
   1  -8  -8   -1.00    2.20
  -7  -1   8    3.80    3.10
  -1   8   8    1.00    2.50
  -7  -1   8    3.10    4.30
   0  -8  -8   20.80    4.20
   5  -9  -8    2.50    3.00
   4  -9  -8    2.50    2.70
   5   4  -8    0.00    3.20
   9  -5   8    7.10    5.60
   6   3  -8    4.80    3.80
  -9   6  -8   -1.20    3.60
   0   0  -9  326.97   27.30
   0   0  -9  309.47   27.30
   0   0  -9  306.87   27.50
   0   0  -9  308.87   27.30
   0   0  -9  280.37   27.20
   0   0  -9  304.17   27.10
   0   0  -9  270.67   27.20
   0   0   9  243.48   23.20
   0   0   9  257.17   23.10
   0   0   9  251.87   23.30
   0   0   9  260.47   23.40
   0   0   9  257.37   23.40
   0   0   9  258.57   23.10
   0   1  -9   -0.10    2.60
  -1   0  -9    0.90    2.90
   1  -1  -9   -0.80    1.90
  -1   0  -9    3.50    2.50
  -1   0  -9    2.30    1.70
  -1   0  -9    3.30    1.30
   0   1  -9   -0.10    1.90
  -1   0  -9    0.20    1.90
   1  -1  -9    1.20    2.30
   1  -1  -9    1.20    2.50
  -1   0  -9    3.10    1.70
   0   1  -9   -1.50    2.10
   0   1  -9    1.40    2.20
  -1   0  -9    4.30    2.60
   1  -1  -9   -2.20    2.10
  -1   0  -9   -0.20    2.30
   0  -1   9    3.10    2.40
   0  -1   9    3.10    2.10
  -1   1   9    0.70    1.80
  -1   1   9    2.20    2.30
   0  -1   9    3.30    2.00
   1   0   9   -0.20    1.90
   1   0   9    0.40    2.80
   1   0   9   -0.10    1.10
   1   0   9    0.40    1.60
  -1   1   9    1.00    2.30
   0  -1   9    1.10    2.40
   0  -1   9   -1.50    1.60
   1   0   9    2.10    1.40
   1   0   9   -0.60    2.30
  -1   1   9    2.20    2.40
   0  -1   9   -1.10    2.90
   1   0   9   -2.10    3.00
  -1   1   9   -1.90    1.10
  -1   1  -9   -1.70    2.60
   1   0  -9   -0.10    2.40
  -1   1  -9   -0.80    1.90
   0  -1  -9   -0.20    1.50
  -1   1  -9   -0.30    2.60
   1   0  -9    1.00    1.90
   1   0  -9   -0.40    2.20
  -1   1  -9   -0.40    2.90
   0  -1  -9   -1.00    2.30
  -1   1  -9    1.70    2.00
   1   0  -9   -1.10    1.40
   1   0  -9   -1.20    1.90
   1   0  -9    6.10    2.30
   0  -1  -9    1.80    2.50
   0  -1  -9    2.50    2.00
  -1   1  -9    2.00    2.20
   1   0  -9   -3.40    2.40
  -1   1  -9    2.20    1.50
   0  -1  -9    1.50    1.30
   0   1   9    0.20    1.60
  -1   0   9    0.30    2.10
   1  -1   9   -0.80    1.90
   1  -1   9   -4.60    3.60
  -1   0   9   -1.10    2.10
   0   1   9   -1.50    2.60
   0   1   9    1.60    1.90
   1  -1   9   -0.70    1.10
  -1   0   9   -1.70    2.00
   1  -1   9   -2.60    3.30
   1  -1   9    1.10    1.40
   1  -1   9    5.20    2.70
  -1   0   9    1.20    2.20
   0   1   9    1.60    1.90
  -1   0   9   -0.10    1.70
   0   1   9    4.30    2.10
   0   1   9    1.10    2.20
  -1   0   9    1.70    2.10
  -1   0   9    4.20    2.10
   2  -1  -9 4294.97  388.46
   2  -1  -9 4444.26  388.06
  -1  -1  -9 4749.82  388.16
  -1   2  -9 4379.96  393.16
   2  -1  -9 4556.64  392.96
  -1   2  -9 4259.57  388.56
  -1  -1  -9 3988.50  388.46
   2  -1  -9 4294.87  388.06
  -1  -1  -9 3880.11  388.56
   2  -1  -9 4775.42  389.26
  -1   2  -9 4564.74  388.06
  -1   2  -9 4757.02  387.76
  -1  -1  -9 4710.03  387.66
  -1  -1  -9 4177.48  388.26
   2  -1  -9 4064.09  387.86
  -1  -1  -9 3906.61  389.46
  -1   2  -9 4649.13  388.06
  -1   2  -9 4149.08  388.26
   1   1   9 4478.25  359.86
   1  -2   9 4125.09  362.96
   1   1   9 4461.95  359.06
  -2   1   9 4154.78  359.36
   1   1   9 3837.22  358.46
   1   1   9 4211.08  359.36
   1  -2   9 3713.53  359.16
   1  -2   9 3634.64  358.86
  -2   1   9 4008.60  359.06
  -2   1   9 4181.38  358.96
   1  -2   9 4233.68  359.36
   1  -2   9 4251.87  358.66
   1  -2   9 3790.42  358.16
  -2   1   9 3894.11  358.46
  -2   1   9 3534.15  358.46
  -2  -1  -9    5.40    2.70
  -2  -1  -9    1.30    2.40
  -1   3  -9    3.30    2.70
   3  -2  -9    3.90    2.00
  -1   3  -9    1.50    3.30
  -1   3  -9    5.20    2.60
  -2  -1  -9    1.90    2.00
  -1   3  -9    3.00    2.00
  -1   3  -9   -1.00    2.00
  -2  -1  -9    1.20    1.70
   3  -2  -9    3.80    1.80
   3  -2  -9    4.40    2.40
   3  -2  -9    2.50    1.80
  -2  -1  -9    1.60    2.10
  -1   3  -9    1.90    2.20
  -1   3  -9    1.70    1.60
   3  -2  -9    3.50    2.00
  -2  -1  -9    1.80    1.90
  -2  -1  -9    1.60    1.70
   1  -3   9    3.90    1.50
  -3   2   9    3.60    2.10
   2   1   9    5.40    2.00
   2   1   9    2.90    2.30
   2   1   9    1.30    1.30
   1  -3   9    0.80    3.90
   1  -3   9    2.00    2.40
   1  -3   9    1.80    1.90
  -3   2   9    5.20    2.30
   1  -3   9    2.70    2.60
   1  -3   9    0.50    2.90
   1  -3   9    1.70    1.30
  -3   2   9    4.80    2.80
  -2   0  -9    3.30    2.00
   0   2  -9    0.80    1.30
   2  -2  -9    1.80    1.50
   2  -2  -9    1.30    1.80
   0   2  -9   -0.60    2.80
   2  -2  -9    0.50    1.90
  -2   0  -9    2.50    1.60
  -2   0  -9    1.60    2.50
   2  -2  -9    3.30    1.90
   2  -2  -9    2.20    2.20
  -2   0  -9    0.20    2.10
   2  -2  -9    3.90    2.30
   0   2  -9    0.50    2.30
  -2   0  -9    2.30    1.60
   0   2  -9    3.10    1.90
   0   2  -9   -2.50    2.20
   0   2  -9    0.00    3.30
  -2   0  -9    3.10    2.00
   2   0   9    6.70    2.10
   0  -2   9    1.10    1.40
   0  -2   9   -1.40    2.10
   0  -2   9    1.90    2.80
  -2   2   9    1.60    1.40
   0  -2   9    1.30    2.20
   2   0   9    5.50    1.70
   0  -2   9    2.60    1.90
  -2   2   9    4.10    1.60
  -2   2   9    2.60    1.80
   2   0   9   -0.50    2.80
   2   0   9    5.70    1.70
   2   0   9    0.20    2.30
  -2   2   9    1.50    1.70
   2   0   9    2.40    2.80
  -2   2   9    0.00    1.90
  -2   2   9    1.30    1.80
   0  -2   9    1.60    2.10
   1   1  -9   11.30    2.40
   1   1  -9   16.70    3.30
  -2   1  -9   18.60    3.70
   1  -2  -9   15.90    2.80
  -2   1  -9   13.20    2.60
   1  -2  -9   18.70    3.10
   1   1  -9   15.20    3.10
   1  -2  -9   13.90    3.20
  -2   1  -9   12.60    2.60
   1  -2  -9   16.20    2.30
   1  -2  -9   10.80    2.40
  -2   1  -9   17.30    3.00
   1   1  -9   22.10    4.00
  -2   1  -9   16.40    2.90
  -2   1  -9   14.20    2.50
   2  -1   9   14.60    2.60
  -1   2   9   16.20    2.60
   2  -1   9   22.00    3.80
  -1  -1   9   14.10    2.90
   2  -1   9   17.50    2.80
  -1  -1   9   15.70    2.70
  -1  -1   9   15.70    3.40
  -1  -1   9   17.40    3.00
   2  -1   9   16.40    3.30
  -1   2   9   19.00    3.10
  -1  -1   9   17.70    3.30
   2  -1   9   19.50    3.70
  -1   2   9   15.30    2.80
   2  -1   9   12.10    3.10
  -1  -1   9   15.10    2.50
  -2   2  -9    0.60    1.50
   0  -2  -9    1.60    1.60
   2   0  -9    1.10    2.60
   0  -2  -9    1.10    2.10
   2   0  -9    1.60    1.70
  -2   2  -9    1.80    2.20
   2   0  -9    3.70    2.00
   0  -2  -9    2.80    1.40
  -2   2  -9   -0.10    2.00
   0  -2  -9    1.90    1.20
  -2   2  -9    2.10    1.90
  -2   2  -9    2.50    2.10
  -2   2  -9   -2.00    2.70
   0  -2  -9   -2.30    2.70
   2   0  -9    1.30    2.40
  -2   2  -9    1.70    2.40
   2   0  -9    2.30    2.60
   0   2   9    1.70    1.70
   2  -2   9    2.00    1.60
  -2   0   9    2.00    2.00
  -2   0   9    0.00    1.90
   2  -2   9   -3.00    3.60
  -2   0   9    2.60    2.10
  -2   0   9   -0.50    2.10
   2  -2   9    1.30    1.40
   2  -2   9    1.80    1.10
   2  -2   9    1.30    2.80
  -2   0   9    1.50    2.00
   0   2   9   -3.00    1.90
   2  -2   9   -2.80    3.60
  -2   0   9    0.90    1.90
  -2   3  -9    4.50    2.20
  -2   3  -9    1.40    2.30
   3  -1  -9    2.00    1.70
  -1  -2  -9    0.20    2.00
  -1  -2  -9    4.30    2.80
   3  -1  -9    3.20    2.00
  -2   3  -9    5.40    2.60
  -1  -2  -9    3.50    1.50
   3  -1  -9    3.60    2.40
  -2   3  -9    4.60    2.20
  -1  -2  -9    4.10    1.40
  -2   3  -9    2.80    2.80
   3  -1  -9    3.40    2.70
  -2   3  -9    2.00    2.00
  -2   3  -9    3.60    2.60
   3  -1  -9    1.10    1.90
   2  -3   9    5.10    2.70
  -3   1   9    6.10    1.70
   2  -3   9   -3.30    4.20
  -3   1   9    2.70    2.00
   1   2   9    1.70    2.00
   2  -3   9    2.20    2.70
   1   2   9    8.10    1.70
   2  -3   9    0.70    3.80
   1   2   9    1.70    2.00
  -3   1   9    1.20    2.40
  -3   1   9    2.10    2.40
   4  -2  -9    6.30    2.10
  -2   4  -9    3.70    2.40
  -2   4  -9    3.90    2.30
  -2  -2  -9    4.20    2.60
   4  -2  -9    3.80    2.70
   4  -2  -9    3.30    2.10
  -2  -2  -9    5.40    1.90
  -2   4  -9    3.40    1.90
  -2   4  -9    7.20    3.10
  -2   4  -9    7.10    2.50
   4  -2  -9    3.20    2.20
  -2  -2  -9    6.90    2.20
  -2  -2  -9    4.30    1.70
  -2  -2  -9    5.00    1.80
   4  -2  -9    4.60    2.30
  -2  -2  -9    5.90    2.10
   4  -2  -9    5.80    1.80
   2   2   9    2.90    2.10
  -4   2   9    3.10    3.00
   2  -4   9    3.90    1.30
   2  -4   9    6.00    2.20
   2  -4   9    4.80    1.70
   2  -4   9    4.50    3.30
   2   2   9    6.40    1.30
   2  -4   9    4.30    2.60
  -4   2   9    4.90    2.70
   2   2   9    4.10    2.20
  -2   5  -9   -0.90    2.30
  -3  -2  -9   -1.10    1.40
  -3  -2  -9   -1.40    2.60
  -3  -2  -9    0.50    1.80
  -3  -2  -9   -1.00    3.10
  -2   5  -9   -1.00    1.80
   5  -3  -9    1.60    2.20
   5  -3  -9    4.00    1.90
   5  -3  -9   -1.70    2.00
   5  -3  -9   -0.30    2.20
  -5   3   9    1.30    3.00
   3   2   9   -2.50    2.30
  -5   3   9    3.30    1.60
   2  -5   9    0.00    1.10
   2  -5   9   -5.30    4.00
  -5   3   9   -1.20    2.80
   3   2   9   -1.90    2.10
   2  -5   9    0.90    1.80
   2  -5   9   -2.10    1.90
  -3  -1  -9    0.70    2.50
   4  -3  -9   -1.70    1.70
   4  -3  -9   -1.80    2.00
  -3  -1  -9    2.10    2.90
  -3  -1  -9    1.30    2.10
  -3  -1  -9    2.40    1.70
   4  -3  -9    0.90    2.20
  -1   4  -9   -1.60    2.10
   4  -3  -9   -0.50    1.60
  -3  -1  -9   -1.20    2.00
  -1   4  -9   -1.70    2.70
   4  -3  -9    0.70    1.40
   4  -3  -9    0.00    2.20
  -3  -1  -9    0.30    2.20
  -3  -1  -9   -0.10    1.80
  -1   4  -9   -2.60    1.60
  -1   4  -9   -1.50    2.50
   1  -4   9   -0.40    1.90
  -4   3   9    1.60    1.70
   1  -4   9   -3.70    4.50
   1  -4   9   -1.80    2.70
   3   1   9    0.20    1.80
  -4   3   9    0.00    2.50
   1  -4   9    1.00    1.70
   1  -4   9    1.50    1.30
   0   3  -9  105.49   10.10
   3  -3  -9  108.39    9.80
  -3   0  -9   98.39   10.10
   3  -3  -9  109.59   10.10
  -3   0  -9   96.69   10.00
   0   3  -9   98.69   10.20
   0   3  -9  102.99    9.60
   0   3  -9  120.19   10.60
   3  -3  -9   94.49   10.20
   3  -3  -9  111.69   10.00
  -3   0  -9   90.39    9.50
   3  -3  -9  109.49    9.60
  -3   0  -9  106.59    9.80
   0   3  -9   94.49   10.20
  -3   0  -9   87.99    9.90
   3  -3  -9   96.99    9.50
   3  -3  -9  106.49   10.00
   0   3  -9  118.59    9.60
   0  -3   9  106.39   10.50
   0  -3   9  113.39   10.80
   3   0   9  100.89   10.70
   3   0   9  124.09   11.30
   0  -3   9  118.09   10.40
  -3   3   9   97.19   10.80
   0  -3   9   97.09   10.80
  -3   3   9  113.39   10.30
  -3   3   9  122.99   10.50
   3   0   9  108.89   10.80
   0  -3   9  101.19   10.50
   3   0   9  103.29   10.70
   3   0   9  103.49   10.60
   0  -3   9  119.89   10.60
   3   0   9  113.09   10.40
   1   2  -9    0.40    2.30
  -3   1  -9   -1.30    1.90
   2  -3  -9   -1.10    2.50
   1   2  -9    0.20    1.70
   1   2  -9    2.10    1.40
  -3   1  -9    2.50    2.50
  -3   1  -9   -0.40    1.80
   2  -3  -9   -2.40    2.40
  -3   1  -9   -0.30    2.50
  -3   1  -9    2.40    2.60
   2  -3  -9   -0.80    2.00
  -3   1  -9    0.60    2.40
   1   2  -9    0.80    3.20
   1   2  -9   -0.50    2.80
  -3   1  -9    1.70    1.70
   2  -3  -9    0.20    2.20
   3  -1   9   -0.10    2.30
  -2   3   9   -1.20    1.60
  -2   3   9   -0.40    1.80
  -1  -2   9    2.50    2.30
  -1  -2   9   -1.00    2.00
   3  -1   9    2.80    1.90
  -1  -2   9    0.80    2.10
   3  -1   9    0.10    2.20
  -1  -2   9    2.20    1.90
  -1  -2   9   -0.90    2.20
   3  -1   9    1.70    2.80
   3  -1   9    1.50    3.20
  -2   3   9    0.00    1.60
   3  -1   9    0.40    2.00
  -1  -2   9   -0.80    1.80
   1  -3  -9    0.30    2.10
  -3   2  -9   -1.20    2.60
   1  -3  -9   -0.70    2.20
   2   1  -9   -0.50    2.70
   2   1  -9    0.90    2.00
   1  -3  -9   -0.30    1.90
   2   1  -9   -0.70    2.40
   1  -3  -9    0.80    1.00
   2   1  -9    0.10    1.60
   2   1  -9    3.10    2.50
   1  -3  -9   -1.90    1.70
  -3   2  -9    3.30    2.30
   1  -3  -9   -2.20    2.00
  -3   2  -9   -1.90    1.90
   1  -3  -9   -0.20    2.60
  -3   2  -9   -3.10    2.40
  -3   2  -9    0.30    1.90
  -2  -1   9    1.80    2.10
   3  -2   9   -0.70    3.40
   3  -2   9    3.10    1.20
   3  -2   9    2.00    1.70
  -2  -1   9   -0.20    1.90
   3  -2   9   -0.70    2.40
   3  -2   9    0.50    1.80
  -2  -1   9   -1.50    2.00
  -1   3   9    0.00    1.60
  -2  -1   9   -0.10    2.00
  -2  -1   9   -0.40    1.90
   3  -2   9    3.80    1.80
   3  -2   9    0.30    3.50
  -1   3   9    0.30    1.80
  -2  -1   9    0.00    2.40
  -2  -1   9    1.50    2.20
  -1   3   9    1.60    1.60
   3  -2   9    1.90    1.60
   3   0  -9   99.09    9.40
   0  -3  -9  102.79   10.10
   0  -3  -9   94.19    9.30
   3   0  -9  107.59    9.80
   0  -3  -9  100.79    9.50
   3   0  -9  109.89    9.80
  -3   3  -9   81.59    9.80
   3   0  -9   88.29   10.10
   3   0  -9   89.99   10.10
   3   0  -9   98.29    9.70
  -3   3  -9   99.19    9.70
   0  -3  -9  109.69    9.40
  -3   3  -9  101.19    9.40
  -3   3  -9  102.79   10.00
  -3   3  -9   83.79    9.80
   0  -3  -9  117.89    9.50
  -3   0   9   92.09   10.00
  -3   0   9  103.29    9.60
   0   3   9  111.59    9.60
  -3   0   9   91.19    9.50
  -3   0   9  109.19    9.90
   3  -3   9  110.29    9.60
   0   3   9  100.89    9.80
   3  -3   9   81.69   10.10
  -3   0   9   94.79    9.60
   3  -3   9  103.39    9.60
   3  -3   9  117.59   10.60
   3  -3   9   82.79    9.40
  -3   0   9  104.29    9.90
   3  -3   9  107.59    9.60
   4  -1  -9    1.40    2.00
  -3   4  -9   -2.10    2.60
  -3   4  -9    0.90    2.00
  -1  -3  -9   -0.80    1.70
  -1  -3  -9    0.80    1.20
   4  -1  -9    0.40    1.80
   4  -1  -9   -0.90    1.60
  -3   4  -9    4.10    2.70
  -3   4  -9    3.30    2.50
  -3   4  -9    1.70    2.50
   4  -1  -9    3.40    2.60
  -3   4  -9   -0.80    2.40
  -4   1   9   -1.80    1.90
   1   3   9    2.70    1.60
   3  -4   9    1.50    1.80
   3  -4   9    5.50    3.70
  -4   1   9   -0.90    2.20
   3  -4   9    2.40    3.40
   3  -4   9    0.20    1.20
   3  -4   9    0.20    2.00
   3  -4   9   -1.20    1.50
   3  -4   9   -1.60    3.00
   1   3   9   -3.10    2.10
   1   3   9   -1.70    2.00
  -4   1   9    0.20    1.60
  -4   1   9   -1.20    1.90
  -2  -3  -9    1.60    1.30
  -3   5  -9    0.70    2.80
   5  -2  -9   -1.40    1.80
  -2  -3  -9   -0.60    1.90
   5  -2  -9    0.50    2.50
  -3   5  -9    2.70    2.90
   5  -2  -9    4.30    2.20
  -2  -3  -9    1.10    2.20
   5  -2  -9    2.70    2.30
  -3   5  -9    6.60    2.10
  -2  -3  -9    1.90    2.00
   3  -5   9    0.90    4.40
  -5   2   9    5.90    2.20
   2   3   9    0.80    2.10
   3  -5   9    2.40    1.70
   3  -5   9    5.40    2.00
   3  -5   9    5.00    1.90
   6  -3  -9   54.09    6.50
   6  -3  -9   61.49    6.10
  -3  -3  -9   50.89    5.60
  -6   3   9   25.20    4.90
   3   3   9   34.20    4.70
   3  -6   9   35.30    6.30
  -6   3   9   24.80    4.60
   3  -6   9   39.40    4.80
   3  -6   9   40.90    3.80
   3   3   9   33.50    3.60
  -3   7  -9    3.80    2.60
   7  -4  -9    5.10    3.20
   7  -4  -9   -1.00    2.40
  -4  -3  -9   -1.20    3.10
   2  -6   9   17.90    3.60
   4   2   9   13.90    3.30
   2  -6   9   20.90    3.00
   5  -4  -9  726.93   68.49
   5  -4  -9  747.23   68.89
  -4  -1  -9  755.92   68.99
  -1   5  -9  780.92   68.99
  -4  -1  -9  803.62   69.09
   5  -4  -9  775.52   68.59
   5  -4  -9  746.83   68.79
  -4  -1  -9  811.82   68.69
   1  -5   9  900.51   75.69
   4   1   9  927.01   75.79
   1  -5   9  903.21   75.89
   1  -5   9  733.33   75.39
   1  -5   9  944.51   76.39
  -5   4   9  730.53   75.69
  -5   4   9  792.82   75.89
  -4   0  -9    1.50    1.90
   4  -4  -9   -0.60    1.30
   4  -4  -9    0.00    1.90
   0   4  -9    0.20    1.80
   4  -4  -9    1.00    1.80
   0   4  -9   -1.00    2.70
  -4   0  -9   -0.40    2.60
   0   4  -9    1.40    2.70
   4  -4  -9   -1.90    2.30
   0   4  -9    2.80    2.50
  -4   0  -9    0.60    1.70
  -4   0  -9   -2.40    2.80
   4   0   9   -2.20    2.70
   4   0   9   -4.30    2.90
   0  -4   9   -0.70    2.10
   4   0   9    4.70    2.60
  -4   4   9   -0.40    1.50
  -4   4   9    2.50    2.50
   0  -4   9   -0.50    2.10
   0  -4   9    2.20    1.60
   4   0   9   -2.20    4.00
   1   3  -9    4.00    1.70
   3  -4  -9    1.00    2.20
  -4   1  -9    4.10    2.50
   1   3  -9    2.80    2.20
   1   3  -9    1.00    2.50
   3  -4  -9    2.40    1.90
  -3   4   9    3.10    1.80
  -1  -3   9   -2.80    2.20
  -1  -3   9   -0.70    2.10
  -1  -3   9    3.80    2.60
  -1  -3   9    2.20    2.00
   4  -1   9    1.60    3.70
  -1  -3   9    1.90    2.30
  -3   4   9    4.30    2.30
  -4   2  -9 1629.94  144.79
  -4   2  -9 1535.05  144.69
   2   2  -9 1460.45  144.19
   2  -4  -9 1817.02  143.39
  -4   2  -9 1426.36  144.49
   2  -4  -9 1708.33  144.29
   2   2  -9 1569.84  144.69
  -4   2  -9 1550.24  144.59
   2   2  -9 1744.73  144.19
   2  -4  -9 1740.93  144.59
  -2  -2   9 1587.14  139.59
   4  -2   9 1469.65  138.39
  -2   4   9 1605.74  138.49
   4  -2   9 1507.95  137.79
  -2  -2   9 1460.85  138.09
   4  -2   9 1349.86  139.39
  -2  -2   9 1794.92  138.39
  -2  -2   9 1811.42  137.09
   4  -2   9 1425.86  138.09
   4  -2   9 1457.85  138.09
   4  -2   9 1400.26  137.79
  -2  -2   9 1724.53  138.29
  -4   3  -9    2.50    1.40
  -4   3  -9    1.20    3.00
   1  -4  -9    2.60    1.90
   1  -4  -9    1.10    2.30
  -4   3  -9    6.00    2.80
  -4   3  -9    2.60    2.10
   1  -4  -9    1.50    2.40
   3   1  -9    4.90    2.20
   3   1  -9   -1.60    3.10
   4  -3   9    5.90    1.90
   4  -3   9    3.90    1.20
  -3  -1   9    4.70    2.60
   4  -3   9    0.50    2.80
  -1   4   9    1.00    1.80
  -1   4   9    2.70    1.80
   4  -3   9    2.60    3.10
   4  -3   9    4.80    1.80
   4  -3   9    4.10    2.20
   4   0  -9    0.10    2.30
  -4   4  -9   -1.90    2.40
   4   0  -9    0.00    1.90
  -4   4  -9   -0.90    1.40
  -4   4  -9   -2.50    3.10
   4   0  -9    0.30    1.80
  -4   4  -9   -0.90    1.90
   0  -4  -9   -0.20    1.30
   0  -4  -9    0.80    2.20
   0  -4  -9   -2.40    2.50
   4   0  -9    1.90    3.20
   4  -4   9    3.20    1.60
  -4   0   9   -1.20    2.40
   4  -4   9    3.30    2.10
   0   4   9    1.40    2.60
   4  -4   9    0.10    1.90
  -4   0   9    2.80    1.60
   4  -4   9   -1.20    3.40
  -4   0   9   -0.40    2.70
   0   4   9   -1.00    1.90
   0   4   9    0.80    1.70
   4  -4   9    0.60    1.30
   4  -4   9   -3.30    3.90
   5  -1  -9  704.63   62.19
  -4   5  -9  675.13   61.99
  -4   5  -9  602.04   62.09
  -4   5  -9  722.93   61.99
  -1  -4  -9  738.13   61.99
  -4   5  -9  736.53   61.59
   5  -1  -9  656.73   61.79
   4  -5   9  712.83   70.99
   4  -5   9  891.21   70.19
  -5   1   9  688.63   70.59
  -5   1   9  809.32   70.29
   4  -5   9  832.22   70.79
   4  -5   9  740.43   70.39
   1   4   9  880.41   70.49
   1   4   9  863.91   70.39
  -5   1   9  669.53   70.39
  -2  -4  -9   28.90    3.40
   4  -6   9   26.80    4.30
  -6   2   9   31.90    5.10
   2   4   9   29.90    3.40
  -4   7  -9   -1.00    1.70
   7  -3  -9    1.40    2.30
   7  -3  -9   -1.50    3.10
  -3  -4  -9   -0.80    1.70
  -4   7  -9    4.20    2.90
  -4   8  -9  197.78   17.00
  -4  -4  -9  176.48   17.10
  -4   8  -9  199.18   17.20
   8  -4  -9  156.58   17.40
   4   4   9  184.98   16.40
   4  -8   9  164.48   16.80
   4  -8   9  187.18   16.60
  -3   8  -9   -0.60    3.10
  -5  -3  -9    8.10    2.80
  -3   8  -9   -1.60    2.30
   8  -5  -9    1.20    3.10
  -8   5   9    9.50    5.10
   5   3   9   14.30    4.50
  -2   7  -9   -0.10    2.00
   7  -5  -9   -1.30    2.40
  -5  -2  -9   -0.90    2.30
   7  -5  -9    7.10    3.50
  -2   7  -9    2.30    2.70
   2  -7   9    0.70    1.70
   2  -7   9    1.30    3.10
  -7   5   9    7.80    4.20
   6  -5  -9   24.30    4.00
   1  -6   9   23.10    4.20
  -5   0  -9   48.30    6.00
   5  -5  -9   36.50    4.50
  -5   0  -9   27.20    5.30
   5  -5  -9   33.50    4.50
   1   4  -9   -0.40    1.80
   4  -5  -9    1.60    1.90
   1   4  -9    5.60    2.80
   1   4  -9   -3.80    2.80
   4  -5  -9    0.10    1.10
   4  -5  -9    2.70    1.90
  -5   1  -9    1.00    2.20
   1   4  -9    0.30    2.90
  -5   1  -9    0.10    2.80
  -5   1  -9   -0.70    3.00
  -5   1  -9    3.40    2.10
  -1  -4   9   -1.40    1.90
  -4   5   9    0.80    1.00
  -1  -4   9   -1.50    2.70
   5  -1   9   -1.40    2.50
   5  -1   9    2.80    2.10
  -4   5   9    0.40    2.30
   5  -1   9    2.10    2.10
   5  -1   9    2.40    2.30
  -1  -4   9   -1.50    2.70
  -1  -4   9    0.50    2.30
   3  -5  -9    3.60    1.60
  -5   2  -9    4.30    2.60
   3  -5  -9    2.90    2.70
  -5   2  -9    3.50    2.10
  -5   2  -9    1.60    1.90
  -5   2  -9    2.00    2.90
   2   3  -9    3.80    2.60
  -2  -3   9    4.50    2.20
   5  -2   9    5.10    2.80
   5  -2   9    3.50    1.10
  -2  -3   9    3.20    2.80
  -2  -3   9    2.00    2.50
   5  -2   9    9.50    3.00
  -2  -3   9   -0.60    2.70
   5  -2   9    3.30    2.00
  -3   5   9    1.50    2.20
   2  -5  -9    3.20    2.20
   3   2  -9    2.70    2.50
  -5   3  -9    8.70    3.60
   4   1  -9    2.40    2.30
   4   1  -9    2.20    1.90
  -5   4  -9    0.80    3.40
  -5   4  -9    1.10    2.60
  -5   4  -9    3.50    2.70
   1  -5  -9    1.10    1.20
  -5   4  -9    1.80    1.70
   5  -4   9   -0.20    2.50
  -4  -1   9   -1.20    2.60
  -4  -1   9    0.00    1.90
  -4  -1   9    1.90    1.70
  -4  -1   9    0.70    3.10
   5  -4   9    1.10    1.40
  -4  -1   9   -0.20    2.60
   5  -4   9   -0.60    1.80
  -1   5   9    4.40    2.00
   5  -4   9    3.10    3.50
   5  -4   9    0.60    2.30
  -5   5  -9    2.40    2.80
  -5   5  -9    8.30    3.80
  -5   0   9    2.40    2.00
  -5   0   9    0.20    3.10
   0   5   9    1.20    3.10
   5  -5   9    2.80    1.40
   5  -5   9    5.90    2.20
  -5   0   9    6.70    1.90
   5  -5   9    5.20    3.60
   6  -1  -9    2.50    2.40
   6  -1  -9    4.80    2.40
  -5   6  -9    6.70    3.10
   6  -1  -9    4.60    2.20
  -5   6  -9    7.60    3.70
   5  -6   9   53.69    5.70
   1   5   9   52.79    6.00
   7  -2  -9    3.10    2.40
  -2  -5  -9    2.20    1.70
  -5   7  -9   -3.90    3.10
  -7   2   9    1.40    3.40
   2   5   9    0.60    1.60
   5  -7   9    0.00    3.00
   5  -7   9    0.40    1.70
   2   5   9    4.20    3.20
   8  -3  -9    2.70    3.40
  -5   8  -9    6.30    3.80
  -3  -5  -9    2.90    2.10
  -8   3   9    8.20    4.40
  -8   3   9   -7.20    4.60
   5  -8   9    1.20    1.90
   3   5   9    1.50    2.10
   5  -8   9    0.90    3.30
   5  -8   9   -3.30    2.40
   3   5   9   -2.20    3.00
   4   5   9    5.80    2.80
  -3   9  -9   20.10    4.00
  -2   8  -9    3.10    3.20
  -2   8  -9   -2.90    2.80
  -6  -2  -9   -5.00    3.40
   6   2   9   -1.40    4.90
  -8   6   9    0.00    4.40
   2  -8   9    1.10    3.40
   2  -8   9   -5.50    3.20
   2  -8   9    0.20    2.10
   7  -6  -9    5.20    3.70
  -1   7  -9    0.70    2.40
   7  -6  -9   -1.50    2.80
  -1   7  -9    1.60    2.20
  -6  -1  -9    4.20    2.70
   1  -7   9   -2.20    2.70
   1  -7   9    0.50    3.00
   1  -7   9   -0.90    1.80
  -7   6   9    5.30    4.10
   6   1   9    5.50    2.80
   0   6  -9   19.10    3.00
   6  -6  -9   25.00    4.00
   0   6  -9   21.80    3.30
  -6   0  -9   20.40    3.50
   6  -6  -9   19.20    3.80
   0  -6   9   20.80    4.20
   6   0   9   16.20    3.70
   0  -6   9   15.10    2.60
  -6   6   9   20.50    4.20
   1   5  -9   45.00    5.00
  -6   1  -9   33.10    5.10
   6  -1   9   28.90    4.30
   6  -2   9   38.60    4.60
   6  -2   9   45.60    5.40
  -2  -4   9   30.40    5.60
  -2  -4   9   44.80    5.50
  -4   6   9   52.79    5.80
   3  -6  -9   27.00    3.10
  -6   3  -9   17.50    3.80
  -6   3  -9   26.90    5.40
   3   3  -9   18.20    3.00
  -6   3  -9   22.40    4.30
  -3   6   9   38.30    5.10
   6  -3   9   27.60    4.80
   6  -3   9   43.10    4.60
  -3  -3   9   37.60    5.20
  -6   4  -9    0.30    3.40
  -6   4  -9   -1.70    1.80
   2  -6  -9    0.50    1.60
   2  -6  -9    1.40    1.40
   4   2  -9    2.10    1.90
  -6   4  -9    0.60    2.70
   2  -6  -9   -0.60    1.20
  -4  -2   9   -0.10    2.50
   6  -4   9    4.70    2.70
   6  -4   9   -0.30    1.50
  -6   6  -9   60.89    6.60
  -6   0   9   17.00    3.90
   6  -6   9   15.90    2.90
   6  -6   9   24.40    3.60
   6  -6   9   16.50    3.40
  -1  -6  -9    1.10    1.60
  -6   7  -9    2.20    4.10
   7  -1  -9   -0.40    3.40
   1   6   9   -0.60    2.60
  -6   8  -9    4.80    4.40
   8  -2  -9    2.50    3.40
  -2  -6  -9    0.90    2.20
   6  -8   9    1.20    2.50
   6  -8   9   -0.20    2.20
  -8   2   9   -6.70    5.50
   6  -8   9    3.40    3.60
   2   6   9    2.10    3.10
  -1   8  -9  151.18   13.00
  -7  -1  -9  111.09   13.00
   1  -8   9  113.29   11.20
   1  -8   9   98.99   10.60
  -7   0  -9   -4.00    3.20
   7  -7  -9    6.40    4.40
   0   7  -9    1.90    3.00
   0   7  -9    2.90    2.70
   7   0   9    8.00    4.00
  -7   7   9    3.00    3.90
   0  -7   9   -1.10    2.50
   0  -7   9    2.90    3.70
  -7   1  -9    7.00    3.30
   6  -7  -9    6.40    3.10
   1   6  -9    5.00    2.20
  -1  -6   9    4.20    2.80
  -1  -6   9    1.70    3.60
  -6   7   9    4.20    3.60
  -7   2  -9  247.88   21.00
  -7   2  -9  206.28   21.00
   7  -2   9  230.28   22.70
   7  -2   9  240.98   22.60
  -2  -5   9  248.08   23.10
  -2  -5   9  273.57   23.20
  -5   7   9  267.67   22.30
  -5   7   9  227.58   23.10
  -4   7   9   11.80    3.20
  -3  -4   9    5.80    3.20
  -3  -4   9    6.70    3.00
   3  -7  -9   54.39    5.60
   3  -7  -9   48.10    5.80
   2  -7  -9  345.87   30.50
   2  -7  -9  335.17   30.70
   7  -5   9  241.28   19.90
   7  -5   9  192.38   19.60
   7  -5   9  201.38   19.60
  -7   6  -9    4.30    2.60
   1  -7  -9    1.90    1.80
  -7   6  -9    7.30    3.60
   7  -6   9    8.90    3.90
  -7   7  -9   -1.90    3.80
   0  -7  -9   -0.20    2.20
   0   7   9   -1.00    2.00
   7  -7   9    1.20    1.70
   7  -7   9    0.40    2.20
   7  -7   9   -4.30    3.10
  -1  -7  -9  114.19   10.90
   7  -8   9  101.89   11.80
   1   7   9  133.49   11.10
   7  -8   9  109.29   11.30
   7  -8  -9    3.70    4.20
   1   7  -9    3.10    3.60
  -8   1  -9   -1.50    4.00
  -1  -7   9   -0.40    3.30
   2   6  -9    3.90    2.60
  -8   2  -9    3.60    3.10
   6  -8  -9    2.80    2.30
   8  -2   9    9.70    3.60
  -6   8   9    5.90    3.90
  -2  -6   9   -4.80    3.80
  -8   3  -9   14.50    4.00
   3   5  -9    1.90    2.20
   5  -8  -9    2.20    2.30
   5  -8  -9    5.40    3.40
   8  -3   9   40.10    5.80
   8  -3   9   29.70    6.50
   4  -8  -9    1.00    2.20
   4   4  -9    0.90    1.90
  -8   4  -9    4.60    3.80
   8  -4   9   -0.60    3.10
   8  -4   9    4.50    4.10
   3  -8  -9   -0.90    1.80
   8  -6   9    7.90    4.10
   1  -8  -9    1.90    2.20
  -8   7  -9    7.40    3.60
   7   1  -9    0.60    1.90
  -8   7  -9    0.60    4.40
   8  -7   9    0.30    2.70
   5  -9  -9   -3.70    3.50
   4  -9  -9   -5.50    2.70
   5   4  -9   -1.50    2.70
   6   3  -9   11.80    3.00
   9  -6   9    0.50    3.60
   0   0 -10    0.80    2.30
   0   0 -10   -1.40    2.80
   0   0 -10    3.70    1.90
   0   0 -10    2.90    2.10
   0   0 -10    2.50    2.00
   0   0 -10   -3.10    2.60
   0   0 -10    3.40    2.40
   0   0  10    1.60    1.50
   0   0  10    3.70    2.40
   0   0  10    3.10    1.60
   0   0  10    4.20    2.40
   0   0  10    2.10    1.40
   0   0  10   -2.50    3.00
   0   0  10   -0.40    2.80
   0   1 -10  141.49   14.90
  -1   0 -10  158.88   14.60
  -1   0 -10  154.48   14.90
   1  -1 -10  179.18   14.50
   1  -1 -10  135.69   14.60
   1  -1 -10  148.39   14.90
   1  -1 -10  185.18   14.90
   0   1 -10  145.09   14.70
  -1   0 -10  148.69   14.50
   0   1 -10  174.48   14.70
  -1   0 -10  153.78   15.00
   0   1 -10  173.98   14.70
   1  -1 -10  151.18   14.50
  -1   0 -10  163.58   14.90
  -1   0 -10  173.78   14.80
  -1   0 -10  142.89   14.70
  -1   1  10  131.99   14.10
   0  -1  10  167.28   14.10
   0  -1  10  161.68   14.20
  -1   1  10  164.78   14.10
  -1   1  10  141.09   13.90
   0  -1  10  139.19   14.20
  -1   1  10  174.98   14.30
   1   0  10  133.59   14.00
   1   0  10  157.78   14.50
   1   0  10  136.29   13.80
   1   0  10  153.78   14.00
   0  -1  10  167.88   14.40
  -1   1  10  162.68   14.30
   1   0  10  159.68   14.60
   0  -1  10  150.38   14.20
   1   0  10  131.59   14.10
   0  -1  10  147.99   14.30
  -1   1 -10    7.10    2.00
   1   0 -10    2.20    2.60
   0  -1 -10    6.60    1.80
   1   0 -10    7.60    2.20
   0  -1 -10    6.00    1.50
   0  -1 -10    6.20    1.80
   0  -1 -10    6.20    2.70
   0  -1 -10    2.40    2.50
  -1   1 -10    7.60    3.00
   1   0 -10    0.30    2.40
   0  -1 -10    5.90    2.50
  -1   1 -10    7.30    2.20
  -1   1 -10    3.70    2.90
   1   0 -10    3.70    1.90
   1   0 -10    8.60    2.50
   0  -1 -10    6.00    2.50
  -1   1 -10    5.50    2.20
   0   1  10    7.80    2.20
   1  -1  10    8.70    2.70
   0   1  10    6.40    2.40
   1  -1  10    7.50    2.30
  -1   0  10    6.70    2.50
   1  -1  10    8.40    3.50
   0   1  10    4.50    1.80
  -1   0  10    2.90    2.20
  -1   0  10    6.70    2.40
   1  -1  10    7.50    1.70
   1  -1  10    7.60    3.80
   0   1  10    3.10    2.90
   0   1  10    2.30    2.00
   1  -1  10    5.00    1.30
  -1   0  10    3.80    2.40
  -1   0  10    4.50    1.90
  -1   0  10    5.70    2.20
  -1   0  10    7.20    2.20
  -1  -1 -10   23.50    3.10
   2  -1 -10   22.20    4.00
  -1  -1 -10   20.10    3.00
  -1   2 -10   20.10    3.20
  -1  -1 -10   26.50    3.00
  -1   2 -10   18.00    3.70
   1  -2  10   34.10    3.50
  -2   1  10   25.90    3.60
   1   1  10   29.60    3.70
   1   1  10   29.10    4.00
   1   1  10   24.20    4.10
  -2   1  10   21.50    3.80
   1   1  10   25.10    3.90
   1  -2  10   27.50    5.40
  -2   1  10   23.40    2.90
   3  -2 -10  233.08   19.00
  -2  -1 -10  203.68   18.90
   3  -2 -10  190.98   19.00
  -2  -1 -10  214.88   19.00
  -1   3 -10  201.28   19.30
  -2  -1 -10  204.58   18.80
   3  -2 -10  203.38   18.80
  -2  -1 -10  190.58   19.00
  -1   3 -10  206.38   18.70
   3  -2 -10  193.88   18.90
   3  -2 -10  207.48   18.90
   3  -2 -10  210.48   19.00
  -1   3 -10  203.48   18.80
  -2  -1 -10  194.98   19.00
  -1   3 -10  240.18   19.20
   3  -2 -10  240.18   19.50
  -1   3 -10  200.48   19.10
  -1   3 -10  185.68   18.90
   2   1  10  217.38   18.70
  -3   2  10  192.98   18.60
   2   1  10  220.88   18.80
   1  -3  10  181.18   18.50
   2   1  10  224.48   18.60
  -3   2  10  202.98   19.10
   1  -3  10  200.88   18.60
   2   1  10  185.78   18.40
  -3   2  10  198.88   18.50
   1  -3  10  189.48   18.90
   1  -3  10  172.38   18.50
   1  -3  10  222.28   18.70
  -3   2  10  228.78   18.70
   2  -2 -10    3.60    2.80
   2  -2 -10    2.60    1.80
   2  -2 -10    4.40    1.80
   0   2 -10    6.60    3.50
  -2   0 -10    2.60    2.20
  -2   0 -10    2.70    1.80
   2  -2 -10    4.20    2.10
   2  -2 -10    1.90    2.00
   0   2 -10    2.40    3.00
   0   2 -10    1.60    2.50
   0   2 -10    0.90    1.90
   0   2 -10    5.00    1.60
   0   2 -10    2.90    2.00
  -2   0 -10    0.30    1.80
   0   2 -10   -1.60    2.30
  -2   0 -10   -2.40    2.50
   2  -2 -10    2.50    2.60
   2  -2 -10    1.90    1.80
   2  -2 -10    1.10    2.20
  -2   0 -10   -1.60    2.20
   0  -2  10    4.60    2.10
   0  -2  10    5.60    2.90
  -2   2  10    2.60    2.00
   0  -2  10    3.50    2.00
   2   0  10    5.60    2.60
   2   0  10   -2.30    2.70
  -2   2  10    3.80    1.70
   0  -2  10   -0.10    1.60
   0  -2  10    2.80    2.20
  -2   2  10   -0.70    1.50
  -2   2  10    3.70    1.80
   2   0  10   -0.60    1.70
   2   0  10    2.50    2.50
   2   0  10   -3.50    3.10
  -2   2  10    4.60    2.10
   0  -2  10    3.30    2.50
   2   0  10    3.10    1.60
   1   1 -10   -0.90    2.80
  -2   1 -10   -0.20    1.90
  -2   1 -10   -0.10    2.50
  -2   1 -10    1.00    1.90
   1  -2 -10   -0.70    2.50
   1   1 -10    0.80    2.70
   1   1 -10   -0.60    2.10
  -2   1 -10   -0.40    1.70
   1   1 -10    0.60    2.60
   1  -2 -10   -0.20    1.10
  -2   1 -10   -2.40    2.50
  -2   1 -10    0.20    1.70
   1  -2 -10    0.30    2.20
   1  -2 -10   -2.20    1.40
   1  -2 -10   -2.10    1.90
   1  -2 -10   -0.90    2.60
   1  -2 -10    1.90    2.20
  -1  -1  10   -0.50    2.30
   2  -1  10   -0.50    1.90
   2  -1  10    2.10    1.70
  -1  -1  10   -0.50    2.10
  -1   2  10   -2.80    1.70
   2  -1  10    0.70    1.10
  -1  -1  10   -0.80    1.70
   2  -1  10   -1.60    2.30
  -1  -1  10   -0.90    1.60
  -1  -1  10   -0.60    2.20
   2  -1  10    1.00    1.40
  -1   2  10   -0.30    2.00
  -1  -1  10    0.60    1.70
   2  -1  10   -2.70    3.30
   2  -1  10   -0.80    3.40
  -2   2 -10   78.59    7.70
   0  -2 -10   65.79    7.20
   0  -2 -10   81.49    7.80
  -2   2 -10   73.79    7.70
   2   0 -10   60.99    7.50
   2   0 -10   74.29    7.50
   0  -2 -10   78.59    6.90
  -2   2 -10   70.19    7.30
  -2   2 -10   73.79    7.40
  -2   2 -10   61.19    7.00
  -2   2 -10   76.09    7.30
  -2   2 -10   69.39    7.40
   2   0 -10   84.89    7.40
   2   0 -10   70.59    7.80
   2   0 -10   72.99    7.80
   0  -2 -10   60.69    6.70
   2  -2  10   75.29    6.90
   2  -2  10   67.29    6.70
   2  -2  10   66.29    8.40
  -2   0  10   74.59    7.20
   0   2  10   71.39    7.10
  -2   0  10   68.89    7.00
  -2   0  10   69.09    7.00
   2  -2  10   57.29    6.60
   0   2  10   62.79    6.80
  -2   0  10   62.49    7.30
  -2   0  10   75.09    7.10
   2  -2  10   73.89    7.70
  -2   3 -10    8.50    2.90
   3  -1 -10    6.00    3.20
  -2   3 -10    6.40    2.50
  -2   3 -10    7.90    3.30
   3  -1 -10   11.60    2.30
  -2   3 -10   13.20    2.70
  -1  -2 -10    8.00    3.10
  -2   3 -10    7.10    2.70
  -2   3 -10   14.40    2.90
  -1  -2 -10   13.70    2.10
  -2   3 -10   13.70    2.60
  -1  -2 -10   14.10    2.40
  -1  -2 -10    9.70    2.40
  -2   3 -10   10.70    2.40
   2  -3  10   11.80    2.90
  -3   1  10    9.50    2.80
  -3   1  10    6.40    2.60
   1   2  10    7.70    2.20
   2  -3  10    6.00    2.90
   2  -3  10    6.80    1.60
   2  -3  10    6.10    4.00
   2  -3  10   -0.20    4.60
   2  -3  10    7.10    2.10
  -3   1  10    9.50    2.30
  -3   1  10    3.00    2.20
   1   2  10    8.80    2.30
  -3   1  10    7.80    2.70
  -2   4 -10   -1.90    2.70
   4  -2 -10   -1.40    2.10
   4  -2 -10    0.10    1.70
   4  -2 -10    1.50    2.90
   4  -2 -10    1.20    2.20
  -2  -2 -10   -2.20    2.80
  -2   4 -10   -2.60    2.20
  -2   4 -10   -3.20    2.30
  -2  -2 -10   -1.30    1.80
  -2  -2 -10    2.30    2.20
  -2   4 -10   -0.70    1.90
   4  -2 -10    0.70    1.90
  -2  -2 -10    1.70    1.50
  -2  -2 -10    0.70    1.60
  -2   4 -10    1.80    2.80
   2   2  10    1.60    1.50
   2   2  10    0.80    1.90
  -4   2  10    0.70    3.20
  -4   2  10   -1.90    1.70
   2  -4  10    3.60    3.40
  -4   2  10   -3.80    2.60
   2  -4  10   -4.30    4.20
   2  -4  10    1.90    1.70
   2  -4  10   -0.30    2.00
   2   2  10   -0.50    2.10
   2  -4  10   -0.30    1.30
  -2   5 -10    2.20    2.10
   5  -3 -10   -0.70    2.30
   5  -3 -10    1.50    1.80
  -3  -2 -10    4.30    1.60
  -3  -2 -10    2.70    2.90
  -3  -2 -10    0.80    1.80
   5  -3 -10    1.90    2.00
  -2   5 -10    7.10    2.70
  -3  -2 -10   -2.70    2.70
  -2   5 -10   -0.70    2.60
   5  -3 -10    5.10    2.30
   2  -5  10    0.50    2.10
   2  -5  10    0.90    1.80
  -5   3  10    0.50    3.00
   2  -5  10    1.70    1.30
   3   2  10   -2.60    2.10
  -5   3  10    4.40    1.90
   3   2  10   -1.20    2.20
  -5   3  10    7.20    3.30
   2  -5  10   -1.60    4.30
  -1   4 -10    0.60    1.90
  -3  -1 -10   -0.10    1.70
  -1   4 -10   -1.30    2.70
   4  -3 -10   -1.40    1.80
  -3  -1 -10   -0.80    2.00
  -3  -1 -10   -0.80    2.70
  -3  -1 -10    3.10    2.00
  -3  -1 -10    2.10    2.60
  -1   4 -10    2.00    2.20
   4  -3 -10    0.40    2.10
   4  -3 -10   -0.10    1.40
  -1   4 -10   -1.10    2.80
   4  -3 -10    1.10    1.80
  -4   3  10    0.40    1.90
   1  -4  10    1.70    3.60
   1  -4  10    3.00    2.00
   1  -4  10    0.00    1.50
   1  -4  10   -2.40    2.20
   1  -4  10   -3.20    3.50
  -4   3  10   -0.60    2.60
  -3   0 -10    0.00    1.80
  -3   0 -10    2.10    2.90
  -3   0 -10    2.80    2.50
   3  -3 -10    2.60    1.50
   0   3 -10    1.70    3.50
   3  -3 -10    1.60    1.40
   0   3 -10   -2.40    3.70
  -3   0 -10    2.40    2.60
   0   3 -10   -0.90    3.00
   3  -3 -10    3.00    2.50
  -3   0 -10    4.70    1.90
   0   3 -10    4.10    1.70
   0   3 -10    2.70    2.10
  -3   0 -10    0.40    2.60
  -3   0 -10    3.20    1.90
   3   0  10    1.60    3.20
   0  -3  10   -2.30    2.90
   0  -3  10    2.60    2.20
  -3   3  10    0.20    2.50
   0  -3  10    4.10    2.10
   3   0  10    6.00    2.00
   3   0  10    4.80    3.10
   0  -3  10    0.40    1.60
  -3   3  10    3.40    1.70
   2  -3 -10    8.20    2.80
   1   2 -10   11.60    2.20
   2  -3 -10    5.90    2.40
  -3   1 -10   12.30    3.00
   2  -3 -10   12.80    2.70
  -3   1 -10   10.90    2.40
   1   2 -10   11.40    2.40
  -3   1 -10    9.20    2.30
   2  -3 -10    8.40    3.20
   1   2 -10    9.10    3.10
   1   2 -10    7.80    2.70
   1   2 -10    7.20    2.40
  -3   1 -10   14.40    2.80
  -3   1 -10   10.00    2.40
  -3   1 -10    9.90    3.00
   2  -3 -10    5.70    2.30
   1   2 -10    7.00    3.50
  -1  -2  10    9.10    2.20
  -1  -2  10    9.50    2.30
  -2   3  10   15.40    2.30
   3  -1  10   11.80    2.40
  -1  -2  10    6.80    2.70
  -1  -2  10   10.30    2.60
  -2   3  10    6.50    2.40
   3  -1  10    9.80    3.30
  -1  -2  10   10.40    2.10
   3  -1  10   10.30    2.80
   3  -1  10    8.60    3.80
  -1  -2  10    8.60    2.70
  -2   3  10   10.50    2.10
   3  -1  10   10.30    3.00
   3  -1  10   11.10    2.50
   1  -3 -10    1.10    2.20
   1  -3 -10   -1.80    2.60
   2   1 -10    0.20    1.80
   2   1 -10   -0.90    2.70
   1  -3 -10   -2.80    2.20
  -3   2 -10    0.40    2.50
   2   1 -10    0.10    2.90
   2   1 -10   -0.50    2.20
  -3   2 -10    2.60    2.10
  -3   2 -10    0.60    2.10
   2   1 -10    0.50    2.50
   1  -3 -10   -1.00    2.30
   1  -3 -10   -1.80    1.50
   1  -3 -10    0.50    1.20
  -3   2 -10    1.40    2.10
  -3   2 -10    1.00    2.70
  -2  -1  10   -1.70    2.00
  -1   3  10   -0.60    1.90
   3  -2  10   -1.50    2.50
   3  -2  10   -1.70    3.60
   3  -2  10   -0.30    1.80
   3  -2  10    1.20    2.00
   3  -2  10    0.40    1.10
   3  -2  10   -2.80    3.80
  -2  -1  10    0.30    2.60
  -1   3  10    0.50    1.70
   3  -2  10   -0.70    1.90
  -1   3  10    0.50    1.60
  -2  -1  10   -0.50    2.50
  -2  -1  10    3.20    2.00
  -2  -1  10   -1.40    2.00
  -2  -1  10   -0.10    2.20
   3  -2  10   -1.20    1.80
  -2  -1  10    2.40    2.20
   3   0 -10    4.10    2.20
   0  -3 -10   -0.80    2.30
   0  -3 -10    2.00    1.90
  -3   3 -10    3.30    3.00
  -3   3 -10    0.50    1.90
   0  -3 -10    2.00    1.30
   0  -3 -10    2.40    1.90
  -3   3 -10    3.10    2.50
   3   0 -10    1.80    2.80
   3   0 -10    2.40    1.70
   0  -3 -10    0.40    3.00
  -3   3 -10    1.10    2.50
  -3   3 -10    3.30    2.90
  -3   3 -10    2.60    2.60
   0   3  10   -2.20    1.90
  -3   0  10    1.40    2.70
  -3   0  10    2.70    2.10
   0   3  10    2.80    2.40
   0   3  10    1.60    1.60
  -3   0  10    3.10    2.00
  -3   0  10    3.00    2.50
   3  -3  10    1.80    3.90
   3  -3  10   -2.70    2.80
  -3   0  10    0.50    1.60
   3  -3  10    2.70    3.10
   3  -3  10    2.80    1.80
  -3   0  10    2.80    2.40
   4  -1 -10    7.30    2.60
  -3   4 -10    5.10    3.00
  -3   4 -10    8.60    2.90
   4  -1 -10    5.40    2.20
   4  -1 -10    5.50    2.10
  -1  -3 -10    8.40    1.70
   4  -1 -10    1.20    3.30
  -3   4 -10    6.10    2.30
  -3   4 -10   10.10    2.70
   3  -4  10    7.30    2.40
  -4   1  10    1.60    2.00
   3  -4  10    3.70    1.40
   3  -4  10    8.40    1.90
  -4   1  10    7.10    2.20
   1   3  10    3.50    2.20
   1   3  10    6.30    2.50
   3  -4  10    3.10    3.70
   3  -4  10    8.70    2.20
  -4   1  10    6.30    2.30
   3  -4  10    0.30    4.10
  -4   1  10    4.40    2.50
   5  -2 -10   -1.40    1.80
  -2  -3 -10   -1.20    2.60
  -3   5 -10   -1.10    2.80
  -2  -3 -10   -0.20    1.40
  -3   5 -10   -1.20    2.90
  -3   5 -10   -2.20    2.20
   5  -2 -10    0.90    2.40
  -2  -3 -10   -0.70    2.20
  -3   5 -10   -2.30    2.60
   5  -2 -10    2.80    2.20
   5  -2 -10   -3.20    2.50
  -2  -3 -10   -2.80    1.90
   2   3  10    0.50    2.30
   3  -5  10   -0.90    1.80
   3  -5  10   -2.00    4.00
  -5   2  10   -1.70    3.00
   3  -5  10   -1.10    1.30
  -5   2  10   -0.30    1.80
   3  -5  10   -1.10    1.90
   3  -5  10   -2.80    2.10
   2   3  10   -4.00    2.30
   6  -3 -10   22.40    3.80
  -6   3  10   11.40    3.00
  -6   3  10    5.40    3.30
   7  -4 -10    6.60    3.60
   7  -4 -10    1.60    2.70
  -3   7 -10    3.10    3.00
   3  -7  10    5.00    2.90
  -7   4  10    5.40    4.20
  -4  -2 -10   15.00    3.00
   2  -6  10   34.00    4.70
   4   2  10   32.70    5.20
  -4  -1 -10   93.39   10.00
  -1   5 -10  104.09    9.50
  -5   4  10   36.30    5.80
   1  -5  10   39.80    4.70
  -5   4  10   32.50    5.50
   0   4 -10   47.00    6.50
   4  -4 -10   58.79    5.60
   0   4 -10   64.49    5.80
   4  -4 -10   55.39    5.80
  -4   0 -10   48.00    6.50
   4  -4 -10   50.59    5.90
   0   4 -10   62.39    6.80
  -4   0 -10   53.59    6.30
  -4   0 -10   54.09    6.00
   4  -4 -10   56.29    5.60
   4   0  10   55.39    7.40
  -4   4  10   55.79    5.90
   0  -4  10   60.59    6.50
   0  -4  10   61.19    7.00
   0  -4  10   62.69    6.10
   4   0  10   51.19    7.80
   4   0  10   65.69    6.60
   4   0  10   56.09    6.70
   0  -4  10   61.89    6.40
  -4   4  10   54.59    7.00
  -4   1 -10   10.70    2.50
  -4   1 -10    7.40    1.80
   1   3 -10    8.90    2.30
  -4   1 -10   12.70    2.70
   1   3 -10    3.80    3.40
  -4   1 -10   10.00    3.30
  -1  -3  10    7.20    2.60
  -1  -3  10   12.20    2.30
  -1  -3  10    7.60    2.90
   4  -1  10    9.60    3.70
  -1  -3  10   10.30    2.50
   2   2 -10   22.60    2.90
   4  -2  10   74.89    8.30
   3   1 -10  179.18   17.40
  -4   3 -10  184.38   17.50
   1  -4 -10  186.38   17.00
   3   1 -10  188.68   17.00
   3   1 -10  185.68   17.30
   3   1 -10  206.28   17.80
   1  -4 -10  204.58   17.30
  -4   3 -10  191.38   17.40
  -4   3 -10  174.68   17.70
  -4   3 -10  164.78   17.70
   4  -3  10  198.48   17.60
  -3  -1  10  195.08   17.60
   4  -3  10  173.38   17.60
  -3  -1  10  191.68   17.90
  -3  -1  10  177.78   18.00
  -1   4  10  215.78   17.60
   4  -3  10  171.28   17.70
  -3  -1  10  190.88   17.90
   4  -3  10  191.28   18.30
   4  -3  10  211.28   17.60
   0  -4 -10    2.70    2.50
  -4   4 -10   12.40    3.30
   0  -4 -10    6.20    2.20
   4   0 -10    0.20    2.30
   4   0 -10   -0.30    3.60
  -4   4 -10    1.70    2.30
  -4   4 -10    2.20    2.60
   0   4  10    6.70    2.10
   0   4  10    7.10    2.70
   4  -4  10    4.90    1.80
  -4   0  10    5.80    2.70
   4  -4  10   -1.40    4.00
   4  -4  10    3.80    3.90
  -4   0  10    3.30    2.30
   0   4  10    6.80    2.00
  -4   0  10    2.40    2.90
   4  -4  10    4.60    2.10
  -1  -4 -10   39.40    3.80
  -1  -4 -10   23.50    4.70
   4  -5  10  108.69    9.20
   1   4  10  103.99    9.40
   1   4  10   80.29    9.70
  -5   1  10   82.79    9.70
   6  -2 -10  132.39   12.90
   6  -2 -10  143.49   12.70
  -4   6 -10  129.29   12.80
  -4   6 -10  127.29   12.20
  -6   2  10  121.69   14.20
   2   4  10  148.49   13.50
   2   4  10  148.99   14.00
   4  -6  10  155.28   13.50
  -6   2  10  161.88   15.00
   7  -3 -10    7.30    2.90
  -3  -4 -10   -2.00    1.90
  -4   7 -10    2.10    1.90
   7  -3 -10    3.30    2.50
   7  -3 -10    3.30    3.10
  -3  -4 -10    0.10    2.60
   4  -7  10   -0.20    1.80
   4  -7  10    2.10    2.60
  -7   3  10    0.60    3.80
   3   4  10    1.60    1.80
  -4   8 -10   41.20    6.50
   4  -8  10   48.70    6.30
   4  -8  10   45.00    5.30
   4  -8  10   40.40    6.20
   4   4  10   58.99    7.30
   8  -5 -10   -2.60    3.10
  -5  -3 -10   -1.30    3.20
  -3   8 -10    2.90    2.90
   8  -5 -10    1.80    4.30
  -3   8 -10    3.20    3.30
  -8   5  10    3.80    5.20
   3  -8  10    0.60    3.00
   3  -8  10   -0.40    3.40
   3  -8  10    1.70    2.20
   5   3  10    1.50    4.80
  -5  -2 -10    0.90    2.80
  -2   7 -10    0.40    2.80
   7  -5 -10    1.00    2.70
   7  -5 -10    2.00    3.40
  -2   7 -10   -0.20    2.20
  -5  -2 -10    2.90    2.30
   2  -7  10    3.90    2.00
   5   2  10   -2.00    3.50
   2  -7  10   -0.20    3.00
   2  -7  10    3.90    2.70
  -7   5  10    0.10    4.20
  -1   6 -10   74.29    6.70
   6  -5 -10   62.49    6.80
  -5  -1 -10   63.09    6.90
  -5  -1 -10   58.29    7.10
   6  -5 -10   58.89    7.00
   1  -6  10   71.99    6.90
   1  -6  10   66.79    7.50
   5  -5 -10   34.10    4.70
  -5   0 -10   42.20    5.20
  -5   0 -10   37.80    4.90
   1   4 -10    0.30    2.60
   1   4 -10   -3.80    1.80
   4  -5 -10    1.40    1.80
  -5   1 -10   -1.80    2.90
  -5   1 -10    2.10    3.20
   1   4 -10   -2.10    2.70
  -5   1 -10    1.00    2.00
   4  -5 -10   -0.50    1.80
   5  -1  10    1.00    2.20
   5  -1  10   -2.70    2.60
   5  -1  10    1.60    2.50
  -1  -4  10   -3.40    1.90
  -4   5  10    1.50    1.90
  -1  -4  10   -2.60    2.30
  -1  -4  10   -3.00    2.90
  -1  -4  10   -2.50    2.70
  -4   5  10    0.60    2.40
   5  -1  10    0.00    2.60
  -5   2 -10   46.10    5.50
   3  -5 -10   47.60    4.40
   2   3 -10   44.50    5.30
   3  -5 -10   27.70    5.00
  -5   2 -10   36.10    6.00
  -5   2 -10   34.80    4.50
  -5   2 -10   38.50    5.10
   2   3 -10   35.10    4.40
   5  -2  10   36.30    3.70
  -2  -3  10   39.10    5.30
   5  -2  10   40.00    4.60
  -2  -3  10   42.30    5.70
  -2  -3  10   39.60    4.80
   5  -2  10   40.20    5.10
   5  -2  10   28.80    4.50
   5  -2  10   47.80    5.00
  -3   5  10   31.30    4.90
  -2  -3  10   26.80    5.60
  -5   3 -10    2.00    2.30
   3   2 -10    1.60    2.50
   2  -5 -10    2.90    1.40
   3   2 -10    3.90    2.30
  -5   3 -10    2.20    1.60
  -5   3 -10    5.20    3.00
   2  -5 -10    3.60    1.70
   2  -5 -10    3.10    2.30
   5  -3  10   -2.40    3.00
  -2   5  10    3.00    2.40
  -2   5  10    3.00    2.00
  -3  -2  10    1.60    2.70
   5  -3  10    4.70    2.50
  -3  -2  10    6.90    3.30
  -3  -2  10    0.90    2.50
  -3  -2  10    0.80    3.00
  -3  -2  10    3.80    2.40
   5  -3  10    3.20    1.30
   5  -3  10    3.40    1.90
  -5   4 -10    3.80    2.80
   4   1 -10   -1.80    2.00
  -5   4 -10    0.40    2.80
  -5   4 -10    2.20    1.60
   4   1 -10    3.00    2.10
  -5   4 -10    1.20    3.80
   4   1 -10    0.30    2.30
   1  -5 -10   -1.50    1.20
  -1   5  10    1.20    2.20
  -4  -1  10   -1.80    1.90
   5  -4  10    1.60    1.80
  -4  -1  10    0.10    2.30
   5  -4  10   -0.40    3.80
  -4  -1  10   -1.60    2.80
   5  -4  10   -2.80    2.60
   5  -4  10   -0.70    2.60
   5  -4  10    1.70    1.50
  -4  -1  10   -0.10    2.90
   5   0 -10   10.20    2.50
  -5   5 -10   11.70    4.00
  -5   5 -10    7.90    2.60
   5   0 -10    7.30    2.50
   0  -5 -10    6.90    1.60
  -5   5 -10    9.30    3.00
   5  -5  10   10.00    2.70
  -5   0  10   10.70    2.20
   0   5  10    7.80    3.10
   5  -5  10    5.80    2.00
   5  -5  10    5.60    3.80
  -5   0  10   13.30    3.10
  -6   1  10   23.20    3.70
  -2  -5 -10   -0.30    1.60
  -5   7 -10   -5.00    3.40
   7  -2 -10    2.60    2.20
   5  -7  10   -1.20    3.20
   2   5  10   -2.30    1.60
   2   5  10   -0.20    2.70
   5  -7  10   -2.10    1.80
  -3  -5 -10   -0.90    2.20
   8  -3 -10    1.80    3.70
   8  -3 -10    0.80    3.80
  -5   8 -10    1.30    4.30
   8  -3 -10   -0.80    3.30
   3   5  10   -3.10    3.30
   3   5  10    0.40    2.10
  -8   3  10    2.10    3.90
   5  -8  10    7.60    3.20
  -8   3  10   -4.30    4.70
   5  -8  10    0.90    2.20
   5  -8  10    0.20    3.00
  -3   9 -10   -3.60    3.90
   8  -6 -10   -2.90    3.80
  -2   8 -10   -2.60    3.40
  -2   8 -10    7.40    3.30
  -6  -2 -10    4.80    3.50
   2  -8  10    0.90    2.50
   2  -8  10   -3.60    3.40
   2  -8  10   -1.40    3.80
   6   2  10   -2.40    5.00
  -8   6  10   -0.20    4.80
  -1   7 -10    0.60    2.40
  -6  -1 -10    3.70    3.20
   7  -6 -10    0.10    4.10
   7  -6 -10   -0.40    3.00
  -1   7 -10   -1.90    2.60
   6   1  10    4.70    3.00
  -7   6  10   -1.30    4.20
   1  -7  10    2.50    2.10
   1  -7  10   -2.00    3.00
   6  -6 -10   -1.10    2.80
   0   6 -10   -3.00    2.30
  -6   0 -10    3.50    2.70
   0  -6  10    3.10    2.00
   0  -6  10    1.10    2.90
  -6   6  10    3.00    3.40
   5  -6 -10   -1.20    2.50
   6  -1  10    4.10    3.50
  -5   6  10    3.80    3.00
  -1  -5  10   -1.10    2.60
  -1  -5  10   -2.90    2.50
   4  -6 -10   28.60    4.10
   3   3 -10    0.30    2.00
  -6   3 -10    6.70    2.10
  -6   3 -10    2.10    2.70
   3  -6 -10    0.50    1.80
  -3   6  10   42.60    5.40
  -3  -3  10   34.50    5.60
  -6   4 -10    2.90    2.90
   2  -6 -10    5.20    1.50
  -6   4 -10    4.60    1.90
   2  -6 -10    1.80    1.30
   2  -6 -10    2.80    1.60
   4   2 -10    2.10    2.10
   6  -4  10    2.00    1.70
  -4  -2  10    0.60    2.90
   6  -4  10    4.40    1.90
   6  -4  10    0.40    2.50
   1  -6 -10    2.30    1.40
   1  -6 -10    2.20    1.60
  -6   5 -10   -0.70    2.10
  -6   5 -10   -0.90    3.40
   5   1 -10   -0.10    2.50
  -6   5 -10   -4.40    2.70
   5   1 -10   -2.40    2.40
   6   0 -10    4.40    2.80
  -6   6 -10    4.40    3.30
   6   0 -10    2.20    3.10
   0   6  10    2.30    2.40
   6  -6  10    8.80    1.90
  -6   0  10    0.10    3.60
   6  -6  10    4.20    2.00
  -6   7 -10    7.60    4.60
  -1  -6 -10    2.70    1.60
   7  -1 -10    3.60    3.00
   6  -7  10    4.90    1.80
   1   6  10    3.30    2.00
   1   6  10    5.10    3.00
   1   6  10   -4.00    3.80
  -7   1  10    4.70    4.10
   8  -2 -10   -6.50    4.20
  -6   8 -10    2.90    5.10
   8  -2 -10   -1.60    3.40
   6  -8  10    3.60    2.90
  -8   2  10   -6.20    6.00
   2   6  10   -2.00    3.40
   6  -8  10    0.40    2.30
   2   6  10   -3.20    2.20
  -1   8 -10    3.50    4.70
   1  -8  10   10.60    4.10
   0   7 -10   13.20    3.40
  -7   0 -10   19.70    4.40
   0   7 -10   10.10    3.60
   0  -7  10    9.50    2.70
  -7   7  10   15.10    4.40
   0  -7  10   17.00    4.40
   1   6 -10    8.90    2.50
  -7   1 -10   14.20    3.50
   7  -1  10   40.50    5.40
  -1  -6  10   31.20    6.10
  -1  -6  10   25.60    5.00
  -7   2 -10   52.69    8.30
  -7   2 -10   79.09    7.50
   4  -7 -10   74.79    7.40
  -3  -4  10   55.09    6.90
  -3  -4  10   41.20    6.70
  -4   7  10   62.19    7.00
   7  -3  10   46.80    6.70
   7  -3  10   57.49    6.70
   3  -7 -10   43.30    5.40
   3  -7 -10   52.79    5.70
  -7   4 -10   60.69    7.00
   7  -4  10   21.40    3.30
   7  -5  10  154.38   16.30
   7  -5  10  189.78   15.90
  -7   6 -10  107.89   10.50
   1  -7 -10   96.39    9.50
   7  -6  10   77.29    8.90
  -6  -1  10   74.99    9.10
   7  -6  10   77.89    7.70
   0  -7 -10    2.10    1.70
  -7   7 -10    1.80    4.30
   7  -7  10    1.40    2.30
  -7   0  10    0.50    4.10
   7  -7  10    6.70    3.70
   7  -7  10    0.70    2.90
   7  -8  10   52.19    7.00
  -8   1 -10   -0.80    4.50
   1   7 -10   -0.30    3.10
  -1  -7  10   -3.40    3.80
   6  -8 -10   14.00    4.00
   2   6 -10   11.20    3.30
  -8   2 -10   11.40    3.60
   6  -8 -10    9.20    2.80
   8  -2  10    9.80    4.50
  -2  -6  10    8.80    3.90
   8  -2  10   14.00    4.60
  -6   8  10    5.00    4.40
   5  -8 -10    0.90    3.30
   5  -8 -10   -0.90    2.30
   3   5 -10   -1.80    2.10
  -8   3 -10    4.40    4.40
   8  -3  10   -4.30    4.00
  -3  -5  10   -2.00    3.90
   8  -3  10    5.40    3.00
  -3  -5  10   -3.00    3.60
  -5   8  10    4.50    4.20
   4  -8 -10    2.60    3.00
  -8   4 -10    1.20    3.90
   4  -8 -10   -1.80    2.20
   8  -4  10   -3.00    4.20
   8  -4  10    3.30    3.80
  -8   5 -10   15.80    4.20
   8  -5  10    2.50    2.40
   8  -5  10   -0.40    3.80
   8  -5  10    8.80    2.60
  -8   6 -10    5.20    4.30
  -8   6 -10    1.30    3.10
   8  -6  10    7.60    5.20
   8  -7  10    3.00    3.10
   0   0 -11    6.70    2.00
   0   0 -11    0.10    3.00
   0   0 -11    3.50    2.50
   0   0 -11    4.10    2.40
   0   0 -11    2.40    1.90
   0   0 -11   -1.70    2.70
   0   0  11    1.70    2.50
   0   0  11    1.50    2.40
   0   0  11    2.50    1.90
   0   0  11   -3.90    3.20
   0   0  11    3.10    1.90
   0   0  11    3.20    1.90
   0   0  11    0.60    2.90
  -1   0 -11    5.50    2.80
  -1   0 -11    3.70    1.80
   0   1 -11    7.60    3.40
   1  -1 -11    1.00    1.90
   1  -1 -11    3.90    2.60
   0   1 -11    6.30    3.00
  -1   0 -11    8.00    2.00
  -1   0 -11    4.70    1.90
   1  -1 -11    6.40    1.80
   1  -1 -11    7.40    2.60
  -1   0 -11    1.50    2.80
   1  -1 -11    3.10    2.00
   0   1 -11    5.80    2.20
   1  -1 -11    4.00    2.50
   0   1 -11    5.20    2.20
   0   1 -11    3.60    2.20
  -1   0 -11    6.10    2.00
   1  -1 -11    4.20    2.30
  -1   0 -11    1.30    3.00
   0   1 -11    6.10    2.50
  -1   0 -11    5.80    3.30
   1   0  11    6.20    3.30
   1   0  11    3.10    3.60
  -1   1  11    6.10    2.60
  -1   1  11    7.70    2.70
  -1   1  11    3.30    1.70
   1   0  11    3.90    2.50
   1   0  11    3.80    1.60
   0  -1  11    6.40    1.60
   0  -1  11    7.90    3.30
   0  -1  11    7.60    2.90
   1   0  11    3.20    2.20
  -1   1  11    3.80    2.20
   0  -1  11    5.40    2.60
   1   0  11    3.40    1.80
  -1   1  11    4.10    2.10
  -1   1 -11  136.79   13.80
   1   0 -11  142.29   13.90
   0  -1 -11  139.59   13.60
  -1   1 -11  157.58   13.80
  -1   1 -11  131.99   13.60
  -1   1 -11  152.88   13.90
   0  -1 -11  155.58   13.50
  -1   1 -11  138.89   14.10
   0  -1 -11  146.69   13.40
  -1   1 -11  144.09   13.90
   0  -1 -11  168.08   13.80
   1   0 -11  124.79   13.60
   1   0 -11  150.48   13.90
  -1   1 -11  171.38   13.70
  -1   1 -11  140.29   14.00
   0   1  11  144.49   12.80
  -1   0  11  130.69   12.70
  -1   0  11  122.39   12.20
  -1   0  11  135.79   12.60
  -1   0  11  127.99   12.70
   1  -1  11  134.49   12.40
   1  -1  11  129.99   12.50
   1  -1  11  117.49   12.20
   0   1  11  146.69   12.60
   0   1  11  155.88   12.50
   1  -1  11  123.69   12.50
  -1   0  11  122.69   12.60
  -1   0  11  140.39   12.50
   1  -1  11  136.99   12.90
   0   1  11  121.19   12.80
   1  -1  11  140.69   13.20
  -1   0  11  155.88   12.60
   1  -1  11  123.99   13.20
  -1   2 -11   41.60    4.60
  -1  -1 -11   37.00    4.00
   2  -1 -11   40.10    5.30
   2  -1 -11   30.40    4.80
   2  -1 -11   27.80    4.50
  -1  -1 -11   30.90    5.10
  -1  -1 -11   39.60    5.60
  -1  -1 -11   42.80    4.70
  -1   2 -11   31.60    5.70
  -1   2 -11   34.10    4.80
  -1   2 -11   42.10    4.40
  -1   2 -11   23.80    5.40
  -1   2 -11   38.80    4.80
  -1   2 -11   33.00    4.50
  -1  -1 -11   37.00    4.50
   2  -1 -11   28.70    4.80
   2  -1 -11   34.50    5.20
   1  -2  11   29.30    4.60
   1   1  11   23.30    4.10
   1   1  11   35.10    4.00
   1  -2  11   25.40    4.30
  -2   1  11   31.20    4.60
  -2   1  11   31.60    3.40
  -2   1  11   36.20    4.40
   1  -2  11   23.50    3.80
   1   1  11   24.40    4.40
  -2   1  11   30.20    4.00
   1  -2  11   35.90    3.70
   1  -2  11   33.50    5.60
  -2   1  11   38.50    4.20
   1  -2  11   30.40    5.40
  -2   1  11   29.10    4.20
   3  -2 -11    3.80    2.10
  -1   3 -11    6.60    3.90
  -1   3 -11    2.60    2.00
   3  -2 -11    6.10    2.30
  -2  -1 -11   10.00    2.50
  -1   3 -11    8.90    3.20
  -1   3 -11    6.60    2.50
  -1   3 -11    4.80    2.40
   3  -2 -11    3.50    2.10
   3  -2 -11   10.20    2.20
  -2  -1 -11    4.80    2.80
  -2  -1 -11    7.30    2.20
   3  -2 -11    9.30    3.10
   3  -2 -11    6.80    2.70
  -1   3 -11    6.50    1.90
   3  -2 -11    3.80    2.50
  -2  -1 -11    6.20    3.30
   3  -2 -11    6.30    2.80
  -2  -1 -11    9.20    2.10
  -1   3 -11    6.40    2.30
   1  -3  11   15.00    2.50
   1  -3  11   15.70    2.90
  -3   2  11    8.30    2.80
   1  -3  11    5.30    4.10
   1  -3  11    5.40    3.00
   2   1  11    7.10    2.80
   2   1  11   10.60    2.20
  -3   2  11   10.50    3.10
  -3   2  11   10.10    2.10
   1  -3  11    8.40    4.00
   1  -3  11    8.00    2.20
   0   2 -11   23.40    3.10
   2  -2 -11   17.00    3.10
  -2   0 -11   22.90    4.10
   2  -2 -11   20.30    3.10
  -2   0 -11   23.70    3.70
   2  -2 -11   30.40    4.40
   2  -2 -11   25.60    4.90
   0   2 -11   21.90    3.70
   2  -2 -11   26.20    3.40
  -2   0 -11   21.60    3.40
   0   2 -11   18.80    3.70
   0   2 -11   28.40    5.10
   2  -2 -11   25.90    3.90
  -2   0 -11   29.00    3.90
   2  -2 -11   26.10    4.10
   0   2 -11   20.00    4.00
  -2   0 -11   26.80    3.50
   0   2 -11   20.50    4.10
   2  -2 -11   31.40    4.10
  -2   0 -11   23.50    3.80
  -2   0 -11   21.10    4.40
   0  -2  11   28.60    3.80
   0  -2  11   23.00    4.80
   0  -2  11   28.00    4.60
   0  -2  11   20.40    4.00
  -2   2  11   23.00    3.90
  -2   2  11   25.20    3.30
  -2   2  11   26.60    3.60
   2   0  11   24.70    4.60
   2   0  11   26.80    3.50
   0  -2  11   25.90    3.60
  -2   2  11   16.80    3.70
   2   0  11   24.00    4.30
  -2   2  11   32.70    3.60
   2   0  11   26.30    4.50
   0  -2  11   33.10    3.80
   2   0  11   29.20    5.30
   2   0  11   23.80    3.50
  -2   2  11   21.90    3.80
  -2   1 -11    1.00    1.90
   1  -2 -11    0.30    1.50
   1   1 -11    4.30    3.20
   1  -2 -11    3.60    2.40
  -2   1 -11   -0.50    2.60
   1   1 -11    1.70    2.60
  -2   1 -11    0.20    1.80
  -2   1 -11    1.00    3.00
  -2   1 -11    0.30    1.80
   1  -2 -11    0.70    2.50
   1  -2 -11    0.10    1.40
   1   1 -11    3.10    2.80
  -2   1 -11    0.10    1.90
   1   1 -11    0.00    2.30
  -2   1 -11    1.30    2.90
  -1  -1  11   -3.00    2.00
   2  -1  11    0.10    1.00
   2  -1  11    0.60    2.30
  -1  -1  11    1.40    1.80
  -1   2  11   -2.50    1.70
   2  -1  11    2.40    2.20
   2  -1  11   -2.50    3.70
  -1   2  11    2.50    2.30
   2  -1  11    0.10    3.60
  -1  -1  11    0.30    2.60
   2  -1  11    0.60    1.40
   2  -1  11    0.20    1.60
  -1   2  11   -0.50    1.90
  -1  -1  11   -0.30    1.80
  -1  -1  11    3.00    2.40
  -1  -1  11   -0.50    1.50
   0  -2 -11   -0.20    2.20
  -2   2 -11    2.00    2.00
  -2   2 -11    2.20    2.70
   2   0 -11    1.90    2.60
   0  -2 -11    3.50    1.40
  -2   2 -11    5.30    2.20
  -2   2 -11    1.00    2.10
  -2   2 -11    1.70    3.10
   2   0 -11    0.50    2.80
   2   0 -11    0.50    2.40
   0  -2 -11    2.10    2.80
  -2   2 -11    1.90    2.70
   0  -2 -11   -1.80    2.30
   2   0 -11    2.00    2.80
   2   0 -11    1.20    2.60
  -2   2 -11    4.20    2.30
   0  -2 -11    0.40    1.30
   2  -2  11    1.50    1.70
   2  -2  11    4.50    4.10
   2  -2  11    2.40    1.70
   2  -2  11   -2.20    3.90
   0   2  11   -0.20    1.80
  -2   0  11   -0.30    2.40
  -2   0  11    0.90    2.00
  -2   0  11   -0.70    2.20
   0   2  11    2.70    2.10
  -2   0  11    0.20    2.30
   0   2  11    3.30    1.90
  -2   0  11    0.90    2.20
  -2   0  11   -0.50    2.50
   2  -2  11    3.30    1.40
   0   2  11    2.80    2.30
   2  -2  11   -1.00    2.70
  -2   3 -11  114.09   12.90
  -2   3 -11  137.19   12.80
  -2   3 -11  148.49   13.10
   3  -1 -11  119.99   13.00
  -2   3 -11  152.88   13.00
  -2   3 -11  124.39   12.80
  -2   3 -11  128.09   12.70
   3  -1 -11  145.99   13.00
  -1  -2 -11  113.59   12.80
   3  -1 -11  125.49   13.20
   3  -1 -11  135.69   13.60
  -2   3 -11  151.58   13.00
  -2   3 -11  144.69   13.30
  -1  -2 -11  144.29   12.60
  -1  -2 -11  159.78   12.60
   1   2  11  120.59   11.70
  -3   1  11  132.99   12.00
  -3   1  11  129.69   12.10
  -3   1  11  122.79   11.80
  -3   1  11  124.39   11.70
   2  -3  11  118.59   12.10
  -3   1  11  134.39   12.10
   2  -3  11  120.19   11.70
  -3   1  11  134.99   12.10
   2  -3  11  122.29   11.70
   1   2  11  115.59   12.00
   4  -2 -11   -1.20    1.70
  -2   4 -11   -2.00    1.90
  -2  -2 -11   -0.60    1.70
  -2  -2 -11    1.30    1.50
  -2   4 -11   -3.40    2.30
  -2  -2 -11    0.80    2.20
  -2   4 -11    3.60    3.00
  -2  -2 -11   -4.90    3.00
   4  -2 -11   -2.40    1.90
   4  -2 -11   -2.70    2.10
  -2   4 -11   -2.50    2.50
  -4   2  11   -1.30    3.00
   2  -4  11   -0.10    1.60
  -4   2  11   -2.20    2.70
  -4   2  11    0.10    1.80
   2  -4  11    0.00    1.40
   2  -4  11   -1.90    2.10
   2  -4  11   -4.10    4.40
   2   2  11   -2.90    1.90
   2   2  11   -0.10    1.70
   2  -4  11   -0.60    3.60
   2   2  11   -0.10    2.20
  -3  -2 -11   -1.60    1.70
   5  -3 -11   -1.50    1.70
  -3  -2 -11   -0.10    1.50
  -2   5 -11   -1.10    2.30
   5  -3 -11    2.80    2.30
  -2   5 -11   -1.60    2.70
  -2   5 -11   -1.10    3.00
   5  -3 -11    1.20    2.30
  -3  -2 -11    2.90    2.70
   5  -3 -11    0.10    2.60
  -5   3  11    1.40    3.30
  -5   3  11    1.60    3.20
   2  -5  11    0.00    1.40
   2  -5  11    0.60    2.20
   2  -5  11    0.40    1.90
  -5   3  11    2.00    2.00
   3   2  11   -2.50    2.30
   2  -5  11   -1.00    4.40
  -3  -1 -11   24.10    3.30
  -1   4 -11   26.30    3.60
  -1   4 -11   21.40    3.80
  -3  -1 -11   17.60    3.50
  -1   4 -11   20.50    4.20
   4  -3 -11   25.40    3.40
   4  -3 -11   19.80    3.10
   4  -3 -11   17.50    3.20
   4  -3 -11   23.50    4.20
  -3  -1 -11   27.00    4.40
  -1   4 -11   21.10    3.40
  -3  -1 -11   23.50    3.60
  -3  -1 -11   32.00    4.40
   3   1  11   17.10    3.00
  -4   3  11   20.60    3.40
   1  -4  11   21.10    3.70
   1  -4  11   27.60    3.00
  -4   3  11   20.20    4.50
   1  -4  11   24.70    4.50
  -4   3  11   23.70    4.20
   3   1  11   27.80    3.90
   1  -4  11   23.20    3.80
   3   0  11   20.10    3.60
   3   0  11   23.30    3.80
  -3   1 -11   -0.80    2.20
   1   2 -11   -1.50    3.40
   1   2 -11   -2.10    2.80
   1   2 -11    2.00    2.90
   2  -3 -11   -3.30    3.30
   1   2 -11    3.10    2.80
   2  -3 -11   -1.20    1.10
   1   2 -11    0.60    1.40
  -3   1 -11    0.80    2.20
   2  -3 -11   -1.90    3.10
  -3   1 -11   -1.00    2.00
  -3   1 -11    2.40    2.50
  -3   1 -11   -0.80    2.90
  -1  -2  11   -1.00    2.70
  -2   3  11    0.80    1.70
  -1  -2  11    2.30    1.80
  -2   3  11   -0.30    1.80
   3  -1  11    0.60    1.90
   3  -1  11    4.20    2.00
  -1  -2  11   -1.10    2.10
  -1  -2  11   -2.00    1.90
  -2   3  11   -0.60    1.90
   3  -1  11   -1.80    3.00
  -1  -2  11   -2.40    2.40
   3  -1  11    0.70    3.30
   3  -1  11    0.50    3.70
  -3   2 -11   16.00    3.10
   2   1 -11   11.60    2.60
   1  -3 -11   11.80    2.80
   2   1 -11   13.00    3.80
   2   1 -11    4.60    3.30
   1  -3 -11   10.60    3.90
   2   1 -11   12.10    3.00
  -3   2 -11   12.30    2.80
   1  -3 -11   14.50    2.20
  -3   2 -11   14.20    3.10
   3  -2  11   16.50    2.40
  -1   3  11   12.20    2.40
  -2  -1  11    7.60    3.00
  -2  -1  11   13.00    2.80
  -2  -1  11   12.40    2.60
  -2  -1  11   13.00    3.20
   3  -2  11   11.00    4.10
  -1   3  11   16.00    2.80
  -2  -1  11   14.50    2.80
  -2  -1  11   12.20    2.80
   3  -2  11   16.00    2.60
  -1   3  11    9.80    2.20
   3  -2  11    8.70    4.20
  -2  -1  11    6.80    2.60
   3  -2  11    8.60    1.90
   3  -2  11    7.70    3.00
   0  -3 -11    2.50    1.60
   0  -3 -11    1.60    2.00
  -3   3 -11    4.80    3.20
  -3   3 -11    9.90    2.70
  -3   3 -11    0.90    2.50
   3   0 -11    5.30    3.20
   3  -3  11   17.60    3.70
   0   3  11   21.20    4.00
  -3   0  11   24.80    4.70
   3  -3  11    9.90    4.70
   4  -1 -11    0.20    2.80
   4  -1 -11    2.00    2.20
  -3   4 -11    1.10    1.70
   4  -1 -11    3.20    1.90
  -3   4 -11   -3.10    2.90
   4  -1 -11    0.00    2.00
  -1  -3 -11    1.00    1.40
  -3   4 -11    1.80    2.30
  -3   4 -11    5.70    2.70
  -4   1  11    1.20    2.70
   3  -4  11    1.90    2.00
   1   3  11    1.60    2.10
   1   3  11    1.10    2.30
   1   3  11    5.00    1.80
  -4   1  11   -2.30    1.90
  -4   1  11    4.00    2.20
  -4   1  11   -0.40    2.10
   3  -4  11   -2.60    3.70
   3  -4  11    2.00    1.50
   3  -4  11    0.50    4.40
   3  -4  11    1.80    2.20
  -2  -3 -11    3.20    1.50
   5  -2 -11   -1.60    1.90
  -3   5 -11   -0.70    2.60
  -3   5 -11   -1.70    2.10
   5  -2 -11   -0.70    2.40
  -3   5 -11   -0.50    2.80
  -2  -3 -11   -1.60    2.90
  -2  -3 -11   -1.90    2.00
   5  -2 -11   -0.30    2.80
   5  -2 -11   -0.20    2.20
   3  -5  11    1.70    2.20
   3  -5  11   -0.10    1.40
  -5   2  11   -1.00    3.10
   3  -5  11    1.80    2.30
   2   3  11   -2.30    2.30
   2   3  11    2.80    1.60
   2   3  11    1.30    2.40
  -5   2  11    2.60    2.20
   3  -5  11    2.20    4.40
  -3  -3 -11    5.20    1.80
  -3   6 -11    4.90    2.90
  -6   3  11   74.59    7.90
   3  -6  11   56.19    6.70
  -3   7 -11    5.60    3.20
   7  -4 -11    3.60    3.00
   7  -4 -11    8.50    4.40
  -4  -3 -11    1.10    2.40
   4   3  11   -0.20    3.40
  -7   4  11    0.40    4.40
   3  -7  11    1.60    2.80
   3  -7  11    3.40    2.50
   3  -7  11    3.50    1.90
  -2   6 -11  117.89   10.90
  -4  -2 -11  118.79   10.80
  -4  -2 -11  113.19   10.60
   6  -4 -11   92.59   10.60
   6  -4 -11  113.79   11.00
   2  -6  11  140.49   13.00
   2  -6  11  160.38   13.20
   2  -6  11  118.89   13.00
   4   2  11  133.99   13.40
  -1   5 -11   13.60    3.40
  -1   5 -11    4.80    3.60
  -4  -1 -11    6.90    3.00
  -5   4  11   49.10    6.30
  -5   4  11   32.60    4.40
   1  -5  11   37.90    4.90
   1  -5  11   42.60    4.40
   4  -4 -11    5.70    2.00
   0   4 -11    1.30    3.20
   4  -4 -11    3.10    1.60
   0   4 -11   10.10    2.90
  -4   0 -11    7.40    3.00
  -4   0 -11    6.70    2.40
   0   4 -11    8.00    2.20
  -4   4  11    4.40    2.80
  -4   4  11    7.00    2.20
   0  -4  11   10.60    3.60
   4   0  11    2.50    3.60
   0  -4  11    8.30    2.50
   0  -4  11    9.30    2.40
  -4   1 -11  158.98   16.00
  -4   1 -11  156.88   16.20
   3  -4 -11  196.08   15.70
  -4   1 -11  179.18   15.90
   1   3 -11  166.58   15.50
   1   3 -11  159.68   15.80
  -1  -3  11  186.38   16.60
   4  -1  11  165.98   16.60
  -1  -3  11  171.28   16.50
   4  -1  11  179.88   16.50
   4  -1  11  187.38   16.40
  -1  -3  11  175.38   16.50
  -1  -3  11  172.58   16.40
   2  -4 -11   11.90    1.70
  -4   2 -11    3.80    3.40
  -4   2 -11    6.00    2.40
  -4   2 -11   21.60    4.00
   2  -4 -11    5.90    2.20
  -2  -2  11    9.40    2.80
   4  -2  11    7.80    2.70
  -2  -2  11    7.60    2.30
  -2  -2  11    6.80    3.00
  -2   4  11    4.10    2.30
  -2  -2  11    7.80    2.60
   3   1 -11   13.00    2.70
   3   1 -11   14.20    3.00
   1  -4 -11    6.80    2.60
  -4   3 -11   11.10    3.50
   1  -4 -11    9.00    1.70
   3   1 -11   10.40    4.00
   1  -4 -11    5.20    2.40
  -1   4  11   11.80    2.50
  -1   4  11   19.30    3.30
  -3  -1  11   13.70    3.30
  -3  -1  11   16.00    3.30
  -3  -1  11   14.90    2.90
   4  -3  11    8.70    4.20
  -4   4 -11   64.99    7.20
  -4   4 -11   74.69    7.60
   4   0 -11   59.69    7.10
   4   0 -11   63.49    8.10
   4   0 -11   61.09    6.80
   4   0 -11   65.29    7.30
  -4   4 -11   67.79    7.10
   0  -4 -11   71.59    6.90
   4  -4  11   78.59    8.20
   4  -4  11   84.89    8.10
   0   4  11   81.19    7.80
  -4   0  11   69.09    8.10
   4  -4  11   73.39    7.80
  -4   0  11   66.39    8.20
  -4   0  11   78.39    7.80
   4  -4  11   83.99    9.80
   4  -4  11   86.39    7.80
   0   4  11   94.99    8.40
  -4   0  11   68.19    8.80
  -1  -4 -11    5.00    3.30
  -4   5 -11   12.10    3.10
   5  -1 -11    3.70    3.80
   4  -5  11   24.20    4.10
   4  -5  11   16.00    2.80
   1   4  11   13.80    3.00
  -4   6 -11   34.40    5.10
   6  -2 -11   39.30    5.40
   4  -6  11   46.70    4.50
   4  -6  11   40.40    4.90
  -6   2  11   28.20    6.00
   7  -3 -11    8.30    3.00
  -4   7 -11    8.10    3.40
  -3  -4 -11   10.70    2.20
   7  -3 -11    3.00    3.10
   7  -3 -11   17.50    4.00
  -4   7 -11   11.80    2.40
   4  -7  11   10.50    2.30
   4  -7  11   12.80    3.50
   3   4  11   12.90    3.60
  -7   3  11    7.30    4.30
   8  -4 -11    8.80    3.60
  -4   8 -11    1.20    3.90
   8  -4 -11    3.30    4.50
  -4   8 -11   -3.30    2.20
  -4  -4 -11   -0.10    3.00
   4  -8  11    4.00    2.50
  -8   4  11    5.00    5.20
   4   4  11    0.90    4.50
   4  -8  11    4.60    3.40
  -5  -3 -11    3.10    2.60
  -3   8 -11    4.70    3.20
  -3   8 -11    2.20    3.60
   8  -5 -11    3.20    5.10
  -8   5  11   17.00    5.70
   3  -8  11    4.80    3.30
   5   3  11   -2.70    5.00
   3  -8  11    5.30    2.70
   3  -8  11    8.50    4.20
  -5  -2 -11    5.20    2.60
  -2   7 -11   -1.30    1.80
   7  -5 -11    6.10    3.50
   7  -5 -11   -0.10    3.00
  -2   7 -11    2.20    2.90
   2  -7  11   -1.10    2.90
  -7   5  11    0.70    4.40
   2  -7  11   -0.50    3.20
   5   2  11   -4.00    3.60
   2  -7  11    2.60    1.90
  -5  -1 -11   10.80    2.60
   6  -5 -11    6.50    3.00
  -1   6 -11    8.30    2.70
   6  -5 -11    5.10    2.50
   1  -6  11    7.80    2.80
  -6   5  11    3.50    3.20
   1  -6  11    5.20    1.80
  -5   1 -11    0.60    3.30
  -5   1 -11   -1.50    3.10
  -5   1 -11    1.20    2.30
   1   4 -11    2.00    2.80
  -1  -4  11    0.00    2.30
   5  -1  11    3.80    3.00
  -1  -4  11   -4.10    3.20
   2   3 -11   -0.40    2.50
  -5   2 -11    1.00    2.60
   3  -5 -11    4.90    1.90
  -5   2 -11    4.20    3.10
  -5   2 -11    3.90    3.60
   2   3 -11    1.20    2.30
   3  -5 -11   -3.90    2.70
  -5   2 -11    0.40    2.20
  -2  -3  11    4.90    3.40
  -2  -3  11    0.90    2.60
   5  -2  11    5.80    2.50
   2  -5 -11   14.40    2.40
   2  -5 -11    8.00    3.10
  -5   3 -11   13.30    3.70
   2  -5 -11   13.60    2.00
   3   2 -11   15.30    3.20
   3   2 -11   11.20    3.00
  -5   3 -11   11.20    2.30
  -5   3 -11   14.60    3.00
  -5   3 -11   13.50    3.60
   5  -3  11    8.80    1.70
  -3  -2  11    3.60    2.90
   5  -3  11   12.50    3.00
  -3  -2  11   10.80    3.50
   5  -3  11   14.00    3.50
  -2   5  11   12.80    2.50
  -3  -2  11    8.90    3.30
  -3  -2  11   12.80    3.90
  -3  -2  11   13.50    2.90
   5  -3  11   16.40    2.70
  -2   5  11    8.80    2.90
   4   1 -11    2.90    2.20
   1  -5 -11    2.20    1.30
   4   1 -11   -1.50    2.30
  -5   4 -11    1.20    1.50
  -5   4 -11    4.40    3.00
  -5   4 -11   -2.90    2.50
  -5   4 -11    4.10    3.70
   5  -5  11   30.30    4.00
   5  -5  11   25.00    3.30
  -5   6 -11   30.40    5.50
  -1  -5 -11   39.60    4.10
   6  -1 -11   31.10    5.70
  -6   1  11   32.40    5.90
  -6   1  11   29.40    4.80
   5  -6  11   38.40    5.30
   5  -6  11   38.60    4.10
  -2  -5 -11   -3.00    1.70
   7  -2 -11    3.50    2.80
  -5   7 -11   -4.80    3.80
   7  -2 -11    2.10    2.90
  -7   2  11    1.20    4.50
   5  -7  11    2.80    2.10
   5  -7  11   -2.90    1.50
   2   5  11    0.80    2.70
   5  -7  11   -3.50    3.10
   8  -3 -11   -3.70    3.60
  -3  -5 -11   -2.70    2.70
  -5   8 -11   -1.70    4.60
   8  -3 -11    5.50    4.30
  -8   3  11   -3.80    5.40
  -8   3  11   -5.50    4.10
   5  -8  11   -3.00    2.30
   5  -8  11   -0.20    3.40
  -2   8 -11   -3.40    3.50
  -2   8 -11   -2.00    3.20
  -6  -2 -11    4.40    3.50
   2  -8  11    3.20    2.60
   2  -8  11    0.00    3.20
  -8   6  11    0.70    4.70
   6   2  11    3.30    3.80
   7  -6 -11    2.50    3.10
  -1   7 -11    5.90    2.50
  -1   7 -11    3.20    2.80
   7  -6 -11    6.80    3.80
  -6  -1 -11   -1.00    3.80
  -6  -1 -11    1.40    3.50
   1  -7  11   -4.40    2.80
   1  -7  11    5.80    2.60
  -7   6  11   -0.50    4.30
   1  -7  11    1.20    3.10
  -6   0 -11   26.60    5.00
  -6   1 -11   -3.40    2.30
   5  -6 -11   -2.50    2.60
   6  -1  11    0.50    2.80
  -5   6  11   -1.70    2.90
  -1  -5  11   -0.80    2.40
  -1  -5  11   -2.20    2.80
   6  -1  11   -4.60    2.80
  -6   2 -11   31.40    5.10
   3  -6 -11   55.89    6.30
  -6   3 -11   76.19    7.50
  -3  -3  11   48.60    7.70
   6  -3  11   57.99    6.50
   2  -6 -11    0.40    1.60
  -6   4 -11    1.20    2.90
   4   2 -11    2.60    2.50
  -6   4 -11   -1.10    1.90
   2  -6 -11   -0.70    1.50
   2  -6 -11    2.20    1.40
   6  -4  11    1.40    1.70
  -4  -2  11   -3.10    4.00
  -4  -2  11    1.30    2.20
   6  -4  11    0.40    3.50
   6  -4  11    2.70    1.80
  -4  -2  11    3.50    3.10
   5   1 -11    1.50    2.50
  -6   5 -11   -0.70    3.60
  -5  -1  11    1.50    3.40
   6  -5  11   -2.00    2.00
  -1   6  11    1.00    2.50
   6  -5  11   -0.30    1.60
   6  -6  11   29.50    3.80
   6  -6  11   33.60    5.20
   0   6  11   25.40    4.80
   7  -1 -11    0.80    3.10
  -6   7 -11    4.90    4.20
  -1  -6 -11   -0.40    1.50
   1   6  11   -3.40    3.10
   1   6  11   -3.50    4.00
   6  -7  11    1.00    2.20
   8  -2 -11    0.00    3.40
  -2  -6 -11   -1.20    2.40
   6  -8  11   -0.60    2.70
   2   6  11   -3.60    3.50
   6  -8  11    0.00    4.10
   6  -8  11    4.10    2.80
   1  -8  11    8.10    4.60
   7  -7 -11    5.40    4.20
   0   7 -11   -4.30    3.40
  -7   0 -11    6.40    4.00
   0   7 -11    3.10    3.00
  -7   7  11   -0.90    4.40
   7   0  11   -3.60    3.80
   0  -7  11   -3.20    4.40
   0  -7  11    1.50    2.90
  -7   1 -11   66.19    8.50
   6  -7 -11   84.29    8.60
  -1  -6  11   95.39    9.70
  -1  -6  11   87.69    8.90
  -6   7  11   69.59   10.00
  -7   2 -11    7.70    3.50
   5  -7 -11    8.90    2.80
  -5   7  11    4.80    3.70
   4  -7 -11    6.40    2.90
  -7   3 -11   10.10    3.60
  -4   7  11   12.60    3.70
  -3  -4  11    4.10    3.30
  -3  -4  11    6.40    3.80
  -7   4 -11   56.49    6.20
  -7   4 -11   68.49    8.50
   7  -4  11   50.99    6.90
  -4  -3  11   56.89    7.40
   7  -4  11   62.49    6.90
   7  -5  11   10.80    3.70
   7  -5  11    6.50    3.10
   7  -5  11    8.50    4.00
  -7   6 -11   15.30    4.00
   7  -6  11   59.69    6.10
   7  -6  11   54.69    6.70
  -7   7 -11   11.60    5.20
   7   0 -11   10.10    4.50
   0  -7 -11   15.20    2.60
  -7   0  11   34.10    6.40
  -8   1 -11   -2.30    4.40
  -1  -7  11    2.00    3.60
   6  -8 -11   -4.50    4.00
  -8   2 -11    4.90    4.70
   2   6 -11   -1.70    2.90
  -2  -6  11   -4.10    3.90
  -6   8  11    1.80    4.80
  -8   3 -11    0.60    4.40
   3   5 -11   -1.60    2.10
   5  -8 -11   -0.30    2.30
  -5   8  11    2.00    4.50
  -3  -5  11   -2.40    4.20
   8  -3  11   -0.70    4.30
  -3  -5  11   -4.20    4.00
  -8   4 -11    4.00    4.40
   4  -8 -11   -1.00    3.00
   4  -8 -11    6.10    2.70
   8  -4  11    2.00    4.70
   8  -4  11    0.70    4.00
  -8   5 -11   11.60    4.60
  -8   6 -11    9.40    4.90
   8  -6  11    6.50    3.00
   8  -7  11    3.20    2.70
   0   0 -12 4493.05  354.56
   0   0 -12 3612.34  355.16
   0   0 -12 3827.42  360.76
   0   0 -12 3465.15  354.86
   0   0 -12 4331.97  356.16
   0   0 -12 4209.18  354.26
   0   0 -12 4027.10  354.56
   0   0  12 3934.21  306.27
   0   0  12 3416.36  305.07
   0   0  12 3616.74  304.87
   0   0  12 2969.70  305.47
   0   0  12 3029.60  305.47
   0   0  12 3430.66  305.57
   0   0  12 3669.73  310.47
   1  -1 -12    0.50    1.90
   1  -1 -12   -5.00    2.60
   1  -1 -12    0.80    1.80
   1  -1 -12    0.20    2.40
  -1   0 -12   -2.60    1.80
  -1   0 -12   -0.30    2.90
   0   1 -12   -3.30    2.00
  -1   0 -12    2.90    3.50
   0   1 -12    2.70    2.90
   1  -1 -12   -0.90    1.90
   0   1 -12    0.90    2.10
  -1   0 -12   -2.20    1.70
   1  -1 -12    1.90    2.40
  -1   0 -12   -1.70    1.70
  -1   0 -12   -5.10    3.10
   0   1 -12   -0.60    2.00
   0   1 -12    1.60    3.30
   1  -1 -12   -1.10    2.50
   0   1 -12   -2.80    2.50
  -1   0 -12    0.60    2.00
   1   0  12   -6.40    3.30
   1   0  12   -0.80    1.60
   0  -1  12   -0.40    1.60
  -1   1  12   -0.10    2.60
   0  -1  12    2.00    2.40
   1   0  12   -1.90    1.90
   1   0  12    0.10    1.30
   0  -1  12    0.80    2.80
  -1   1  12   -0.20    2.10
   0  -1  12    4.50    1.90
  -1   1  12   -1.30    1.60
   0  -1  12    1.50    3.10
   1   0  12    2.80    2.80
  -1   1  12    1.10    2.70
   1   0 -12   -0.50    2.60
  -1   1 -12    0.60    3.10
   0  -1 -12   -0.90    2.50
   0  -1 -12    3.50    2.80
   1   0 -12   -2.00    2.20
  -1   1 -12   -0.40    3.30
   1   0 -12    0.90    3.10
   1   0 -12   -1.00    2.00
   0  -1 -12    0.60    1.60
  -1   1 -12    3.90    2.00
   0  -1 -12    0.10    2.60
  -1   1 -12   -0.80    3.20
   1   0 -12    0.20    2.50
   0  -1 -12    3.20    1.80
   1   0 -12    4.90    2.60
  -1   1 -12    2.00    2.80
  -1   1 -12    2.10    2.10
   0  -1 -12    3.30    1.60
  -1   1 -12    4.70    2.10
   0  -1 -12    0.70    2.10
   1   0 -12   -2.20    2.00
  -1   1 -12    1.00    2.30
   0   1  12    0.60    2.60
   0   1  12    1.50    3.10
  -1   0  12    5.00    2.00
  -1   0  12   -0.60    1.20
   1  -1  12    2.00    2.30
   1  -1  12    1.20    3.40
  -1   0  12    1.50    2.40
   1  -1  12    4.40    2.80
   0   1  12    3.30    1.80
  -1   0  12   -1.10    2.60
   1  -1  12    2.20    1.80
  -1   0  12    0.20    2.00
   0   1  12    4.30    1.90
  -1   0  12   -1.60    2.60
   1  -1  12   -0.80    3.80
  -1   0  12    2.30    2.40
  -1   0  12    5.20    2.00
   0   1  12   -0.40    2.00
   1  -1  12    0.60    1.70
   1  -1  12    1.20    1.40
  -1   2 -12  180.78   17.70
   2  -1 -12  178.58   17.80
  -1  -1 -12  193.08   17.30
  -1   2 -12  170.78   17.60
   2  -1 -12  177.68   17.40
  -1  -1 -12  186.18   17.30
   2  -1 -12  199.78   17.70
   2  -1 -12  175.88   17.40
  -1  -1 -12  188.58   17.20
  -1  -1 -12  207.68   17.30
  -1   2 -12  180.08   17.40
  -1   2 -12  169.78   17.40
  -1   2 -12  217.68   17.40
  -1   2 -12  219.68   17.90
  -1  -1 -12  185.58   17.50
  -1  -1 -12  180.08   17.40
  -1  -1 -12  197.18   17.80
   1   1  12  163.78   15.60
   1  -2  12  178.78   15.70
  -2   1  12  182.88   15.60
  -2   1  12  167.68   15.60
   1  -2  12  154.68   15.40
   1   1  12  182.18   15.60
  -2   1  12  195.78   15.70
   1  -2  12  149.09   15.40
  -2   1  12  164.68   15.30
   1   1  12  182.18   15.80
   1   1  12  161.28   15.40
  -2   1  12  158.98   15.50
   1  -2  12  150.28   15.70
  -2   1  12  164.18   15.70
  -2  -1 -12   -2.30    2.10
  -2  -1 -12    0.40    3.00
   3  -2 -12   -1.50    2.30
  -2  -1 -12    0.00    1.80
   3  -2 -12    3.00    2.30
  -2  -1 -12    4.30    2.40
   3  -2 -12    1.60    2.70
  -1   3 -12   -3.40    2.20
  -1   3 -12   -0.20    2.50
  -2  -1 -12   -0.80    3.40
  -1   3 -12   -2.10    2.30
  -1   3 -12   -0.40    3.90
   3  -2 -12   -0.40    2.30
   3  -2 -12   -3.10    2.20
  -1   3 -12   -6.30    3.90
  -2  -1 -12   -1.60    1.60
  -1   3 -12   -1.00    1.80
   1  -3  12    1.90    1.70
   1  -3  12   -2.30    2.10
   1  -3  12   -1.30    1.80
  -3   2  12   -2.40    2.50
   2   1  12    1.10    2.20
  -3   2  12    0.90    2.90
   2   1  12    0.00    2.10
  -3   2  12    0.50    1.90
   1  -3  12    0.30    2.90
  -3   2  12    0.50    2.40
  -2   0 -12   -4.40    3.40
  -2   0 -12    0.70    2.60
   2  -2 -12    1.40    2.20
   0   2 -12   -1.00    3.10
   0   2 -12   -1.70    2.10
   0   2 -12    2.60    3.70
   0   2 -12   -4.20    2.60
   2  -2 -12   -2.80    2.80
   0   2 -12   -0.80    2.90
  -2   0 -12    1.50    2.20
   2  -2 -12   -2.10    1.30
   0   2 -12    0.50    1.60
  -2   0 -12    0.00    2.80
   0   2 -12   -3.10    2.20
   2  -2 -12    2.00    2.70
  -2   0 -12    0.00    1.70
   2  -2 -12   -0.90    2.00
  -2   0 -12   -2.10    1.70
   2  -2 -12   -4.30    2.30
  -2   0 -12   -0.20    2.80
   0  -2  12    0.10    2.20
  -2   2  12   -1.50    2.10
   2   0  12   -1.20    2.90
  -2   2  12    1.10    2.10
   2   0  12   -1.60    3.30
  -2   2  12    1.80    2.40
   0  -2  12   -0.80    2.50
   0  -2  12    1.20    2.10
   0  -2  12    1.00    3.20
   2   0  12   -0.10    2.70
  -2   2  12   -1.20    1.60
   2   0  12   -1.50    2.50
   2   0  12   -1.20    1.70
  -2   2  12   -0.20    1.90
   0  -2  12    1.50    1.90
  -2   2  12   -0.60    2.30
  -2   1 -12   31.90    4.40
   1  -2 -12   38.20    5.30
   1   1 -12   47.00    5.70
  -2   1 -12   33.30    5.40
   1  -2 -12   39.50    4.10
  -2   1 -12   38.40    5.60
   1  -2 -12   36.50    4.40
  -2   1 -12   31.50    5.20
  -2   1 -12   35.50    4.80
   1  -2 -12   39.90    4.90
  -2   1 -12   36.10    4.40
  -2   1 -12   33.20    4.50
   1   1 -12   36.60    5.60
   1   1 -12   39.90    5.20
   1  -2 -12   34.90    4.10
   2  -1  12   29.20    4.60
  -1   2  12   38.20    4.30
  -1   2  12   41.20    4.80
  -1   2  12   34.40    4.20
   2  -1  12   28.10    4.00
  -1   2  12   28.20    4.20
   2  -1  12   35.10    4.30
  -1  -1  12   37.30    4.40
  -1  -1  12   26.90    4.90
   2  -1  12   30.50    5.20
  -1  -1  12   35.40    5.20
  -1  -1  12   41.50    4.40
  -1  -1  12   36.60    4.10
   2  -1  12   37.10    5.60
   0  -2 -12    1.50    1.50
  -2   2 -12    0.90    2.80
  -2   2 -12   -1.00    2.80
   0  -2 -12   -3.30    2.20
   2   0 -12   -0.40    2.80
  -2   2 -12   -1.10    3.30
   2   0 -12    3.30    3.00
  -2   2 -12    2.40    2.00
   2   0 -12    1.10    2.60
   0  -2 -12   -0.20    1.50
  -2   2 -12   -0.10    2.20
  -2   2 -12    2.00    2.40
   2   0 -12    1.50    2.60
   2   0 -12   -0.10    2.80
   0  -2 -12    0.50    2.80
  -2   2 -12    2.30    2.30
   0  -2 -12   -2.00    4.20
   0   2  12    3.30    2.00
  -2   0  12   -3.60    3.20
   0   2  12   -0.60    1.80
   2  -2  12    1.40    1.70
  -2   0  12    0.00    2.30
  -2   0  12   -0.80    2.00
  -2   0  12    0.40    2.40
   0   2  12    0.50    2.50
   2  -2  12    0.60    1.90
   0   2  12   -0.20    2.00
   2  -2  12   -1.60    2.50
   2  -2  12    0.90    1.80
  -2   0  12   -3.20    2.60
   2  -2  12   -7.30    3.80
  -2   0  12   -2.00    2.60
   2  -2  12    0.00    4.40
   3  -1 -12   -3.10    2.70
  -1  -2 -12    3.50    1.60
   3  -1 -12    0.00    2.90
  -2   3 -12    3.00    2.30
  -2   3 -12   -0.30    2.30
  -2   3 -12    0.60    1.90
   3  -1 -12   -2.20    2.90
  -2   3 -12    0.00    2.30
  -1  -2 -12    2.90    1.70
   3  -1 -12   -1.00    2.20
  -2   3 -12    0.00    3.70
  -2   3 -12    3.30    2.60
  -2   3 -12   -3.20    2.60
   2  -3  12    2.80    3.00
   2  -3  12    6.00    1.70
  -3   1  12    0.40    2.40
   2  -3  12    1.90    1.80
  -3   1  12   -2.30    2.00
   1   2  12    1.10    2.30
   1   2  12    1.20    2.00
   2  -3  12   -2.40    2.20
   2  -3  12   -3.50    4.30
   1   2  12   -3.40    1.90
  -3   1  12    3.10    2.40
  -3   1  12   -2.60    2.90
  -2   4 -12   14.50    3.00
   4  -2 -12   16.60    3.20
  -2   4 -12   15.40    2.80
   4  -2 -12   17.90    3.00
  -2  -2 -12   13.90    2.80
  -2   4 -12   15.40    3.50
  -2   4 -12   18.50    2.70
  -2  -2 -12   14.40    2.70
  -2  -2 -12   18.60    3.70
   4  -2 -12   15.40    2.90
  -2  -2 -12   19.50    3.20
   2   2  12   15.90    2.90
   2  -4  12   11.20    4.00
   2  -4  12   18.50    2.80
   2  -4  12   16.40    2.80
  -4   2  12   14.80    3.80
   2  -4  12    6.60    4.80
   2  -4  12   14.10    2.80
   2   2  12   13.30    2.70
  -4   2  12   18.50    2.60
   2   2  12   14.10    2.80
  -4   2  12   19.60    4.00
  -4   2  12   12.30    3.20
  -5   3  12    2.70    3.00
  -5   3  12   -0.10    3.70
   4  -3 -12    0.30    2.10
   4  -3 -12   -0.40    1.60
  -1   4 -12    0.90    2.10
  -3  -1 -12    0.10    2.40
   4  -3 -12   -0.70    2.20
   4  -3 -12    0.20    2.10
  -1   4 -12    1.10    2.10
  -3  -1 -12    7.10    2.80
  -1   4 -12    0.70    2.50
  -3  -1 -12    2.00    1.70
  -3  -1 -12    5.30    2.80
   1  -4  12    1.30    2.20
   1  -4  12    1.20    3.80
   3   1  12    5.00    2.00
   1  -4  12    1.50    1.60
  -4   3  12   -0.90    2.60
  -4   3  12    1.40    2.90
   1  -4  12    1.40    2.10
   3   1  12    2.40    1.90
  -4   3  12    1.60    2.00
  -3   0 -12 1393.26  115.29
  -3   0 -12 1304.57  115.29
  -3   0 -12 1312.67  115.39
   0   3 -12 1363.96  114.29
  -3   0 -12 1099.59  115.09
   3  -3 -12 1372.56  115.09
   3  -3 -12 1265.57  114.89
   0   3 -12 1260.57  114.89
   3  -3 -12 1229.78  115.09
  -3   3  12 1448.26  123.69
   0  -3  12 1544.25  123.49
   3   0  12 1298.57  123.39
   3   0  12 1338.27  123.89
   3   0  12 1391.16  123.49
   0  -3  12 1434.46  125.29
  -3   3  12 1279.97  123.69
   3   0  12 1389.56  123.09
   0  -3  12 1340.47  123.19
   0  -3  12 1388.96  123.69
   2  -3 -12   -0.30    1.80
   1   2 -12   -0.10    3.70
  -3   1 -12    2.90    2.10
   2  -3 -12   -0.80    1.90
   1   2 -12   -4.30    3.00
   2  -3 -12   -0.70    1.10
  -3   1 -12   -2.30    2.50
   1   2 -12    1.70    1.60
  -3   1 -12    0.30    2.30
  -2   3  12   -2.20    2.10
  -1  -2  12    1.30    1.90
  -2   3  12    0.30    1.80
  -2   3  12   -0.90    1.90
  -1  -2  12    0.10    2.10
  -1  -2  12   -1.50    3.00
   3  -1  12   -0.10    2.10
  -1  -2  12   -1.30    1.80
   3  -1  12    2.90    2.30
   3  -1  12   -1.40    3.70
   1  -3 -12   -0.40    1.30
   1  -3 -12   -1.20    1.70
  -3   2 -12    1.00    2.30
  -3   2 -12   -1.50    3.30
   1  -3 -12    0.10    2.50
  -3   2 -12   -1.40    2.10
  -3   2 -12   -0.70    2.40
   2   1 -12    1.20    3.50
   2   1 -12   -2.80    2.90
   2   1 -12   -0.60    2.30
   3  -2  12    1.40    2.20
  -2  -1  12   -3.30    2.50
   3  -2  12    3.40    2.10
  -1   3  12   -1.40    1.80
  -2  -1  12   -3.20    2.20
   3  -2  12   -6.80    4.10
  -2  -1  12    2.50    2.10
   3  -2  12   -2.40    1.50
  -2  -1  12   -2.10    2.10
   3  -2  12    2.00    1.80
  -2  -1  12    3.90    2.90
  -1   3  12    0.40    2.00
  -2  -1  12   -1.90    2.40
  -3   3 -12 1253.17  113.49
  -3   3 -12 1203.88  113.29
   0  -3 -12 1434.86  113.39
  -3   3 -12 1306.97  113.49
   3   0 -12 1182.18  113.49
  -3   3 -12 1247.98  114.99
  -3   3 -12 1118.39  113.49
   3   0 -12 1283.07  113.39
   3   0 -12 1418.26  113.69
   3  -3  12 1314.47  110.19
   0   3  12 1316.37  110.09
   3  -3  12 1164.68  111.69
  -3   0  12 1341.27  110.19
   3  -3  12 1418.16  110.09
   3  -3  12 1052.89  110.19
  -3   0  12 1287.17  110.49
  -3   0  12 1093.59  110.29
   3  -3  12 1137.49  110.49
  -3   4 -12    5.30    2.70
  -3   4 -12    2.70    2.40
   4  -1 -12    0.60    3.40
   4  -1 -12   -0.10    2.40
  -3   4 -12    1.50    2.40
   3  -4  12    2.10    2.20
  -4   1  12   -1.00    2.10
  -4   1  12   -0.20    2.50
   3  -4  12    5.50    2.50
   1   3  12    1.20    2.10
   3  -4  12   -1.50    3.70
  -4   1  12    1.90    2.60
   3  -4  12    1.00    1.60
   1   3  12    6.40    1.90
   3  -4  12   -3.80    4.70
   1   3  12    1.60    2.50
  -3   5 -12    1.40    2.10
   5  -2 -12   -0.60    2.50
   5  -2 -12    4.20    3.40
   5  -2 -12   -0.80    2.00
   5  -2 -12    1.00    2.40
  -2  -3 -12   -0.60    2.70
  -3   5 -12   -0.40    2.60
   3  -5  12    2.00    1.90
  -5   2  12   -4.20    3.20
   3  -5  12    3.40    2.30
   3  -5  12   -0.70    1.50
   2   3  12   -3.40    2.40
   2   3  12    2.90    1.70
  -5   2  12    2.70    2.30
   3  -5  12   -2.80    4.70
  -3  -3 -12  381.86   34.40
  -3   6 -12  435.46   34.20
   6  -3 -12  363.16   34.70
   6  -3 -12  339.67   34.50
  -6   3  12  315.57   32.30
   3  -6  12  317.87   31.60
   3  -6  12  421.06   32.10
   7  -4 -12   24.70    4.60
   3  -7  12    1.10    2.90
   4   3  12    2.60    3.80
   3  -7  12    1.90    2.50
   3  -7  12    1.10    2.20
  -7   4  12    6.70    4.60
  -2   6 -12    5.80    2.60
  -4  -2 -12    4.80    2.60
   6  -4 -12    2.40    2.20
   6  -4 -12    4.70    3.40
  -6   4  12    2.00    3.90
   2  -6  12    1.60    2.40
  -1   5 -12   70.89    8.80
   5  -4 -12   77.59    8.50
  -4  -1 -12   83.89    8.10
  -4  -1 -12   83.29    8.20
  -1   5 -12   84.49    8.00
   1  -5  12   77.89    8.30
   1  -5  12   95.79    8.60
   1  -5  12   87.69    8.70
  -5   4  12   82.99    8.40
   4  -4 -12    3.30    1.50
  -4   0 -12    0.40    2.00
  -4   0 -12   -0.30    3.20
   0   4 -12    1.40    2.70
   0   4 -12   -1.80    2.00
   4  -4 -12    1.80    1.60
   4  -4 -12    1.60    2.10
  -4   0 -12    0.80    2.20
   0   4 -12   -4.10    2.10
  -4   0 -12    2.90    2.00
   4   0  12    2.70    2.90
   0  -4  12    4.80    3.50
   0  -4  12    6.60    2.20
   0  -4  12    4.60    2.30
   4   0  12    7.40    2.20
  -4   4  12   -1.00    2.80
   0  -4  12   -1.30    1.80
   4   0  12    0.80    3.60
  -4   4  12    1.90    2.00
   3  -4 -12    0.80    1.80
  -4   1 -12    5.60    2.20
  -4   1 -12    2.90    1.90
   1   3 -12    2.10    2.70
   1   3 -12    1.40    2.00
  -4   1 -12    5.40    2.50
   1   3 -12    3.90    2.80
  -4   2 -12   92.59    8.80
  -4   2 -12   69.89    9.60
   2   2 -12   79.09    9.00
   2   2 -12  101.69    8.90
  -4   2 -12   84.79    8.20
  -4   2 -12   81.89    9.00
   2  -4 -12   83.09    8.20
   2  -4 -12   91.59    8.00
  -4   2 -12   98.89    9.80
   2   2 -12   75.49    8.00
  -2   4  12   79.79    9.00
   4  -2  12  102.89    9.10
  -2  -2  12   98.99    9.40
   4  -2  12   91.49    9.30
  -2  -2  12   82.59    9.40
  -2  -2  12   76.09    9.30
  -2  -2  12   93.99    9.20
   4  -2  12  107.29    9.30
  -4   3 -12    4.30    2.50
  -4   3 -12    5.30    2.70
  -4   3 -12    1.60    3.20
   1  -4 -12    2.00    1.30
   1  -4 -12   -1.90    2.70
   3   1 -12    3.90    2.20
   1  -4 -12    1.70    2.30
   4  -3  12    4.00    2.80
  -3  -1  12    6.30    2.90
  -3  -1  12    4.90    2.50
  -1   4  12    3.60    2.10
   4  -3  12    2.60    4.30
   4  -3  12    2.40    1.70
   4  -3  12    6.70    2.70
  -3  -1  12    1.60    2.70
   4  -3  12    5.40    2.10
  -1   4  12    2.80    2.30
   4  -3  12    6.00    2.40
   4   0 -12   -1.90    4.00
   0  -4 -12    0.10    1.40
   4   0 -12    1.60    2.40
   4   0 -12    4.70    2.60
   4   0 -12   -0.60    2.20
  -4   4 -12    3.10    2.50
  -4   4 -12    5.80    2.70
   0   4  12    4.20    3.00
   4  -4  12   -1.30    4.60
  -4   0  12    3.40    3.00
  -1  -4 -12   39.10    5.20
   5  -1 -12   40.50    5.40
  -4   5 -12   39.40    5.30
  -1  -4 -12   51.19    4.70
   5  -1 -12   39.20    5.50
  -4   5 -12   53.39    5.80
   4  -5  12   54.09    7.70
  -5   1  12   45.80    5.30
  -5   1  12   36.90    6.10
   4  -5  12   51.19    5.60
  -5   1  12   38.00    5.80
   1   4  12   53.09    5.10
  -2  -4 -12    1.50    1.50
  -4   6 -12    1.00    2.90
  -4   6 -12    6.30    2.90
   6  -2 -12    4.30    2.90
   4  -6  12    1.50    1.50
   4  -6  12    0.20    3.10
  -6   2  12    7.50    2.50
  -3  -4 -12    2.10    2.10
   7  -3 -12    5.00    3.80
  -4   7 -12    0.90    1.90
   7  -3 -12    0.80    3.10
  -4   7 -12    4.80    3.40
   3   4  12    4.40    3.60
  -7   3  12    2.40    4.40
   4  -7  12    2.40    2.80
  -7   3  12   -0.90    3.10
   4  -7  12    1.30    1.80
  -4   8 -12   22.90    3.70
  -4   8 -12   20.60    4.90
   8  -4 -12   16.50    4.50
   8  -4 -12   12.20    6.00
   8  -4 -12    5.80    4.20
  -4  -4 -12   14.80    3.70
  -8   4  12   13.10    6.50
   4  -8  12   15.20    4.00
   4  -8  12   15.80    3.50
   4   4  12    9.50    5.20
   8  -5 -12   -4.90    4.30
   8  -5 -12    5.50    5.30
  -5  -3 -12    1.40    3.60
  -3   8 -12    2.30    4.10
  -3   8 -12    1.90    3.30
  -8   5  12    1.50    6.30
   3  -8  12   -0.30    3.00
   3  -8  12   -3.70    3.60
   5   3  12   -6.10    5.40
   7  -5 -12    6.40    4.20
   7  -5 -12    0.70    3.30
  -2   7 -12    1.10    1.90
  -5  -2 -12    1.90    3.10
  -5  -2 -12   -0.80    3.20
  -2   7 -12   -3.80    3.40
  -7   5  12    4.10    5.20
   5   2  12   -8.30    4.20
   2  -7  12    7.00    3.00
   2  -7  12    1.10    3.50
   2  -7  12    2.70    2.10
  -1   6 -12    2.80    2.70
  -5  -1 -12   -0.40    2.60
   6  -5 -12    1.00    2.40
  -5  -1 -12    4.80    2.90
   6  -5 -12    5.00    3.40
   5   1  12    0.70    2.70
  -6   5  12    4.80    3.50
   1  -6  12    2.20    3.10
   1  -6  12    1.00    2.10
   1  -6  12    3.70    2.40
   0   5 -12   -1.10    3.20
   1   4 -12    8.50    2.40
   1   4 -12   13.90    3.20
  -5   1 -12    8.90    3.50
   1   4 -12    9.70    2.50
  -5   1 -12    7.00    3.60
  -4   5  12   24.40    3.60
   2   3 -12    0.20    2.60
   3  -5 -12    1.30    2.00
   2   3 -12    4.20    3.00
  -5   2 -12    1.30    2.30
   2   3 -12   -4.30    2.30
  -2  -3  12    1.50    3.50
   5  -2  12    2.00    2.80
  -2  -3  12    8.20    3.30
  -5   3 -12    3.80    2.70
  -5   3 -12    1.30    3.40
   4   1 -12   14.30    2.90
  -5   4 -12   16.40    3.30
  -5   4 -12    6.60    3.50
   1  -5 -12   10.70    2.00
  -4  -1  12    8.30    3.40
   5  -4  12   11.90    2.90
  -4  -1  12    9.60    2.70
   5  -4  12    8.60    1.80
  -5   6 -12    2.40    3.40
  -1  -5 -12    2.30    1.50
   5  -6  12    6.70    3.10
  -6   1  12   -2.60    3.70
   5  -6  12    6.90    2.30
   1   5  12   -1.30    3.70
  -6   1  12    0.40    2.80
   5  -6  12    4.10    2.40
  -5   7 -12   -2.90    4.10
   7  -2 -12   -3.70    2.90
   7  -2 -12   -2.20    3.10
   7  -2 -12    7.10    3.50
  -2  -5 -12   -2.80    1.70
  -7   2  12    4.50    4.80
   5  -7  12    0.70    2.30
  -7   2  12   -2.50    4.30
   5  -7  12    0.70    3.50
   2   5  12   -2.70    3.10
  -5   8 -12   -4.30    4.70
  -3  -5 -12   -1.00    2.80
   8  -3 -12    2.20    3.70
  -8   3  12    1.50    3.90
   5  -8  12   -1.10    2.60
   5  -8  12    4.20    3.90
   3   5  12   -7.30    3.80
  -8   3  12    0.50    6.00
  -2   8 -12    1.90    3.80
   2  -8  12    1.60    3.40
   7  -6 -12    0.70    3.80
  -6  -1 -12    1.60    3.60
  -6  -1 -12   -3.10    3.40
   7  -6 -12    2.40    3.00
  -1   7 -12    0.90    3.10
  -1   7 -12   -1.00    2.30
   1  -7  12   -3.50    3.10
   1  -7  12    5.60    2.60
  -7   6  12   -1.80    4.60
   1  -7  12    0.20    3.10
   0   6 -12  212.58   21.00
   6  -6 -12  225.08   21.40
  -6   0 -12  251.07   21.30
   0  -6  12  236.28   20.90
   0  -6  12  239.78   20.80
   0  -6  12  228.88   20.80
  -6   6  12  193.38   21.30
   5  -6 -12   -1.00    2.70
  -6   1 -12   -1.40    2.70
  -1  -5  12    1.40    3.10
  -1  -5  12   -2.90    2.30
  -1  -5  12   -4.80    3.00
  -5   6  12    3.10    3.20
   4  -6 -12    0.90    2.30
  -6   2 -12   -1.10    3.10
  -2  -4  12   -1.70    3.40
  -2  -4  12   -1.60    2.50
   6  -2  12    0.20    1.90
   6  -2  12   -4.80    3.20
   6  -2  12    2.40    2.60
  -6   3 -12  419.26   38.30
   6  -3  12  355.26   29.00
  -3  -3  12  295.47   29.40
   6  -3  12  329.37   29.10
   6  -3  12  289.67   28.90
  -3  -3  12  289.67   28.70
  -3  -3  12  357.16   29.50
   4   2 -12    5.50    2.50
   2  -6 -12    2.20    1.90
   2  -6 -12    1.10    1.60
   4   2 -12    2.70    2.90
  -4  -2  12    1.80    4.20
  -4  -2  12   12.10    2.70
   1  -6 -12   -2.80    1.70
   5   1 -12   -1.80    2.80
  -6   5 -12   -1.60    3.60
   1  -6 -12    1.10    1.40
   5   1 -12    0.80    2.50
  -6   5 -12   -0.40    3.10
  -6   6 -12  138.09   14.10
  -6   6 -12  159.68   14.50
   6   0 -12  128.19   14.10
  -6   0  12  246.98   22.30
   6  -6  12  208.08   21.30
   6  -6  12  231.08   21.00
   0   6  12  245.38   21.40
  -6   7 -12    5.10    4.70
   7  -1 -12    4.10    3.40
   7  -1 -12   12.00    3.40
   6  -7  12    1.00    3.00
   1   6  12   -1.10    3.20
   1   6  12   -2.70    4.20
   6  -7  12    1.10    2.20
   8  -2 -12   -4.40    3.90
   2   6  12   -5.20    4.00
   6  -8  12   -5.00    3.30
   0   7 -12    2.10    3.00
   0   7 -12    5.90    3.90
  -7   0 -12   -0.80    4.00
   0  -7  12    2.40    3.60
  -7   7  12    8.20    5.30
   0  -7  12    0.20    4.90
   6  -7 -12    7.30    3.30
   1   6 -12    3.00    3.70
  -7   1 -12    9.00    3.70
  -1  -6  12    7.80    4.50
  -1  -6  12    7.60    3.20
  -6   7  12    2.90    4.30
   5  -7 -12   31.50    4.70
  -7   2 -12   30.60    5.90
  -2  -5  12   38.50    5.80
  -2  -5  12   30.30    4.70
  -5   7  12   34.20    5.50
  -7   3 -12    1.20    3.60
   4  -7 -12    1.10    2.40
  -4   7  12    5.70    3.60
   7  -3  12    1.80    2.60
  -3  -4  12   -0.70    3.30
  -3  -4  12   -1.20    3.40
  -7   4 -12    9.30    3.50
   3  -7 -12    4.40    2.50
  -7   5 -12   38.00    5.10
   2  -7 -12   34.90    3.80
   2  -7 -12   29.30    3.80
   5   2 -12   22.10    4.60
   7  -5  12   23.00    4.00
   7  -5  12   20.00    3.30
  -5  -2  12   29.90    5.10
   7  -5  12   30.20    5.20
  -7   6 -12   -1.00    3.70
   1  -7 -12    1.00    1.70
  -7   6 -12    3.20    4.60
   6   1 -12    3.00    3.70
  -6  -1  12    4.70    4.70
   7  -6  12    5.90    2.30
   7  -6  12   13.80    3.80
   7  -6  12    4.90    2.40
  -7   7 -12    1.70    5.50
   0  -7 -12    1.70    2.00
   7  -7  12    2.50    3.70
   7  -7  12   13.30    4.90
   7  -7  12   11.40    2.70
   2   6 -12   -0.40    2.40
  -2  -6  12   -2.50    4.40
   5  -8 -12   -2.20    3.00
  -8   3 -12   -0.60    4.60
   5  -8 -12   -0.50    2.40
   8  -3  12   -0.10    3.90
  -3  -5  12   -2.90    4.40
  -5   8  12    9.30    4.80
  -3  -5  12   -0.10    4.60
   4  -8 -12    6.70    3.00
  -8   4 -12    4.80    4.80
   8  -4  12    7.00    3.40
  -4  -4  12   -2.10    4.60
  -8   5 -12   16.20    4.90
   8  -5  12    3.50    3.00
   0   0 -13   36.10    4.20
   0   0 -13   36.80    4.70
   0   0 -13   24.10    5.00
   0   0 -13   40.50    4.10
   0   0 -13   28.60    4.10
   0   0 -13   25.00    4.90
   0   0  13   33.30    3.90
   0   0  13   23.10    4.90
   0   0  13   28.60    3.60
   0   0  13   33.00    4.50
   0   0  13   41.10    4.00
   0   0  13   32.00    5.20
  -1   0 -13  135.79   12.40
   0   1 -13  109.69   12.20
   0   1 -13  120.89   12.00
  -1   0 -13  114.69   11.90
   1  -1 -13  121.89   12.00
   1  -1 -13  142.59   11.80
   0   1 -13  149.39   12.00
  -1   0 -13  116.79   12.20
  -1   0 -13  129.79   12.40
   0   1 -13  143.69   12.00
  -1   0 -13  115.79   11.80
  -1   0 -13  117.89   11.90
  -1   0 -13  121.79   12.30
   1  -1 -13  117.29   12.10
   1  -1 -13  133.99   12.20
   1  -1 -13  126.19   11.90
  -1   1  13  108.39   10.20
   1   0  13   99.09   10.30
   1   0  13  112.29   10.30
  -1   1  13  103.29   10.30
   1   0  13  122.09   10.40
   0  -1  13  111.89   10.50
   0  -1  13   97.19   10.60
  -1   1  13  121.89   10.80
  -1   1  13  107.69   10.30
   0  -1  13  120.89   10.80
   0  -1  13  123.99   11.00
   1   0  13   90.69   10.70
  -1   1  13  112.19   10.50
   1   0  13   90.59   11.00
   1   0 -13    4.20    2.20
   1   0 -13    5.10    2.80
  -1   1 -13   -1.50    3.50
  -1   1 -13    4.50    2.20
  -1   1 -13    4.60    2.10
  -1   1 -13    4.10    2.10
   0  -1 -13    2.80    2.30
   0  -1 -13    3.60    1.80
   0  -1 -13   -0.20    2.80
  -1   1 -13    0.40    2.50
   0  -1 -13    4.20    1.90
   0  -1 -13    4.20    1.80
   1   0 -13    3.50    2.80
  -1   1 -13    3.20    3.40
   1   0 -13    1.30    2.60
   1   0 -13    3.50    2.40
  -1   1 -13   -1.80    3.30
   0  -1 -13    1.90    2.90
  -1   1 -13    1.70    2.90
   0  -1 -13    0.90    2.70
   1   0 -13    1.30    2.20
   0   1  13    8.40    2.20
  -1   0  13    5.30    2.50
   1  -1  13    3.40    2.60
  -1   0  13    7.20    2.10
   0   1  13    6.70    2.30
   1  -1  13   -2.20    3.60
   1  -1  13    5.70    1.70
   0   1  13    4.40    3.00
   1  -1  13    3.00    4.10
  -1   0  13    2.20    2.80
  -1   0  13    6.40    2.70
   1  -1  13    4.00    1.90
   1  -1  13    2.80    1.90
  -1   0  13    2.30    2.80
   0   1  13    5.30    1.80
  -1   0  13    8.00    2.10
  -1   0  13    2.10    1.70
   0   1  13    0.90    3.30
   1  -1  13    3.20    3.00
  -1   2 -13    2.50    1.90
  -1  -1 -13   -2.10    2.70
  -1   2 -13   -1.60    3.90
  -1  -1 -13    1.50    1.80
  -1  -1 -13    1.10    3.00
   2  -1 -13   -2.90    3.20
  -1  -1 -13   -0.10    1.70
   2  -1 -13   -3.70    2.90
  -1   2 -13    3.90    2.20
   2  -1 -13   -1.80    2.60
   2  -1 -13   -1.70    3.00
  -1  -1 -13   -0.60    3.10
  -1   2 -13   -1.20    2.70
  -1  -1 -13    2.10    3.10
  -1   2 -13   -1.60    2.20
   2  -1 -13   -2.90    2.60
   1  -2  13    1.30    1.70
   1   1  13    3.10    2.90
   1  -2  13   -0.20    3.30
   1   1  13   -0.30    2.20
  -2   1  13   -0.30    2.90
   1  -2  13    1.60    1.90
   1  -2  13    0.10    2.50
  -2   1  13   -0.80    1.70
   1   1  13    1.90    2.00
  -2   1  13   -0.80    2.10
   1  -2  13    0.80    2.00
  -2   1  13   -0.40    2.40
  -2   1  13   -1.10    2.60
  -2   1  13    3.10    2.40
   1   1  13    1.10    1.70
   1  -2  13    1.30    4.00
   3  -2 -13   30.10    4.10
   3  -2 -13   34.30    4.80
  -1   3 -13   25.50    4.50
   3  -2 -13   30.60    4.90
  -2  -1 -13   34.90    3.90
  -2  -1 -13   28.00    5.10
  -1   3 -13   16.50    5.80
  -2  -1 -13   36.30    3.90
   3  -2 -13   30.60    4.50
  -2  -1 -13   36.90    4.90
  -1   3 -13   21.70    4.50
  -3   2  13   28.40    5.10
  -3   2  13   28.80    4.70
   1  -3  13   17.10    3.90
  -3   2  13   26.00    4.30
   1  -3  13   24.00    3.80
   2   1  13   21.90    3.50
   1  -3  13   25.80    5.00
  -3   2  13   26.70    3.70
   1  -3  13   24.70    4.70
   2   1  13   28.50    3.60
   2  -2 -13   -0.70    2.30
  -2   0 -13   -2.60    2.10
   0   2 -13   -2.00    3.90
   2  -2 -13   -2.30    3.20
   0   2 -13   -1.70    2.40
  -2   0 -13    1.30    2.00
   0   2 -13   -0.80    2.20
   2  -2 -13   -1.50    1.80
   2  -2 -13   -1.90    2.50
   2  -2 -13   -2.50    2.10
  -2   0 -13    2.60    2.90
   0   2 -13    3.90    3.10
  -2   0 -13   -3.30    3.10
  -2   0 -13   -3.80    3.00
  -2   0 -13    2.20    2.20
   2   0  13   -2.40    2.80
   0  -2  13   -0.40    3.50
  -2   2  13   -4.00    2.00
   2   0  13   -2.40    3.50
   2   0  13   -1.80    2.00
   0  -2  13    4.40    2.00
   0  -2  13    2.70    2.10
  -2   2  13    0.90    2.80
  -2   2  13   -0.20    2.10
   2   0  13   -2.60    1.80
  -2   2  13    0.60    2.20
   0  -2  13    0.30    2.00
   1  -2 -13    2.20    1.70
   1   1 -13    1.80    2.60
   1  -2 -13    1.60    1.60
  -2   1 -13    2.00    2.20
   1   1 -13    2.90    3.30
   1  -2 -13    3.00    2.20
  -2   1 -13    2.20    2.20
   1   1 -13   -2.10    2.10
  -2   1 -13    3.30    2.10
   1  -2 -13    2.40    3.60
  -2   1 -13    2.30    2.00
   1  -2 -13    2.60    2.80
   1   1 -13    2.60    2.80
  -2   1 -13   -2.40    3.40
   2  -1  13    0.20    1.90
   2  -1  13    3.10    3.90
  -1   2  13    0.60    2.70
   2  -1  13    0.30    4.10
  -1  -1  13    3.60    1.80
  -1   2  13    1.40    1.50
  -1  -1  13    0.30    2.90
  -1   2  13    0.10    1.90
   2  -1  13    2.40    3.20
   2  -1  13    0.80    1.70
  -1  -1  13    2.50    2.10
  -1   2  13   -2.00    1.80
  -1  -1  13    2.90    1.90
  -1   2  13    1.30    2.20
  -1  -1  13    4.50    3.00
   2  -1  13    1.10    1.70
  -1  -1  13    1.80    2.60
  -2   2 -13   11.20    3.90
   2   0 -13    5.70    3.60
  -2   2 -13    7.20    2.80
  -2   2 -13   11.90    2.60
  -2   2 -13   12.20    2.80
   2   0 -13    8.20    3.50
   0  -2 -13    9.50    2.80
  -2   2 -13   12.30    2.50
   0  -2 -13   11.40    2.20
   2   0 -13    4.60    3.50
   0  -2 -13   12.80    2.40
   2  -2  13    6.00    1.90
  -2   0  13    8.90    2.90
   2  -2  13   16.30    4.80
   0   2  13   13.60    2.50
   2  -2  13   10.90    2.60
  -2   0  13    9.70    2.50
   0   2  13   13.10    2.60
  -2   0  13    7.50    3.20
  -2   0  13    8.20    2.70
   0   2  13    9.60    2.30
  -2   0  13    5.80    3.70
   2  -2  13   11.60    2.30
   0   2  13    9.70    3.10
  -1  -2 -13    0.20    1.60
   3  -1 -13   -0.90    2.50
   3  -1 -13    3.80    3.30
  -1  -2 -13    2.80    1.60
  -2   3 -13   -3.80    2.20
  -2   3 -13   -2.50    2.40
  -2   3 -13   -1.30    2.50
   3  -1 -13    0.40    2.60
  -2   3 -13   -1.60    3.90
  -2   3 -13    0.90    2.20
  -3   1  13    2.10    2.60
  -3   1  13   -3.90    2.20
   2  -3  13    1.10    1.90
   2  -3  13   -1.10    1.90
   1   2  13   -2.70    2.30
   2  -3  13   -2.70    3.00
   1   2  13   -0.90    2.10
  -3   1  13    0.10    2.60
   2  -3  13   -0.30    4.50
  -3   1  13    1.00    2.70
   1   2  13   -0.60    2.20
   2  -3  13   -2.30    2.30
   4  -2 -13   -0.20    2.20
  -2   4 -13   -0.70    2.40
  -2   4 -13   -1.60    2.40
   4  -2 -13    1.50    2.10
  -2  -2 -13    1.10    1.90
   4  -2 -13    0.30    2.30
  -2   4 -13   -1.90    2.10
  -2  -2 -13    1.10    1.70
  -2  -2 -13   -0.10    2.70
  -2  -2 -13   -0.50    2.30
   2  -4  13    2.40    2.00
  -4   2  13    2.20    3.20
   2  -4  13    0.90    2.10
   2  -4  13   -6.30    4.60
   2   2  13    0.00    2.10
   2   2  13   -0.50    2.20
   2  -4  13   -0.40    3.70
   2   2  13    0.00    1.90
  -4   2  13   -0.60    3.10
   2  -4  13    2.40    1.80
  -4   2  13   -2.80    2.00
   2  -5  13   24.30    3.80
   2  -5  13   33.60    4.40
   4  -3 -13    8.20    2.30
  -1   4 -13    8.80    2.30
  -3  -1 -13    8.10    2.10
  -3  -1 -13    7.80    2.10
  -3  -1 -13   11.10    2.90
  -1   4 -13    7.50    2.50
   4  -3 -13    2.30    2.60
  -1   4 -13    3.40    2.80
  -3  -1 -13    1.70    3.20
   3   1  13    5.30    2.40
   1  -4  13    5.40    1.90
   1  -4  13    7.60    2.40
  -4   3  13   10.10    3.30
   3   1  13    6.30    2.20
   1  -4  13    4.20    4.10
  -4   3  13    2.00    3.10
   0   3 -13    3.60    2.80
  -3   0 -13    9.40    2.60
   3  -3 -13    3.70    2.10
   0   3 -13    4.10    3.10
   0  -3  13   17.70    3.70
   0  -3  13   21.90    3.50
  -3   3  13   27.80    3.40
   0  -3  13   26.00    3.70
  -3   1 -13   63.49    7.00
   1   2 -13   47.50    5.30
   2  -3 -13   48.40    5.80
  -3   1 -13   43.40    5.90
  -3   1 -13   58.89    5.90
   2  -3 -13   61.09    6.60
  -3   1 -13   41.60    6.00
   2  -3 -13   54.99    5.20
   1   2 -13   60.89    7.10
  -2   3  13   61.59    5.90
  -1  -2  13   60.59    6.10
  -2   3  13   52.09    5.90
  -1  -2  13   47.90    6.00
  -1  -2  13   53.39    7.30
  -2   3  13   44.00    6.00
   3  -1  13   55.39    6.00
  -1  -2  13   58.79    5.90
   3  -1  13   53.19    6.10
   2   1 -13    0.60    2.60
   2   1 -13    5.60    3.50
  -3   2 -13    2.20    2.70
  -3   2 -13    1.80    3.60
  -3   2 -13    5.80    2.60
   1  -3 -13    4.20    1.60
  -3   2 -13    2.60    2.30
   1  -3 -13    4.70    2.80
   2   1 -13   -0.20    3.90
   1  -3 -13    2.90    1.80
   3  -2  13    1.90    1.70
  -2  -1  13    0.90    2.20
  -1   3  13   -0.90    1.80
  -1   3  13    3.30    2.20
   3  -2  13   -0.20    1.90
  -2  -1  13   -1.70    2.30
  -1   3  13   -1.90    2.00
  -2  -1  13   -0.20    2.50
  -2  -1  13    2.00    2.40
  -2  -1  13    4.10    3.30
   3  -2  13    8.00    2.60
  -3   3 -13    9.40    4.50
  -3   3 -13   20.10    3.80
   0   3  13   27.70    3.80
  -3   0  13   22.70    4.20
  -3   0  13   29.10    4.10
   0   3  13   23.20    3.70
   0   3  13   35.10    4.50
   4  -1 -13   91.19    9.90
   4  -1 -13   97.29   10.20
   4  -1 -13  112.79   11.10
   4  -1 -13   94.39   10.20
  -3   4 -13   92.29    9.90
  -3   4 -13  113.99   10.20
  -3   4 -13  112.59   10.10
  -1  -3 -13  108.89    9.70
   1   3  13  103.59    8.90
   3  -4  13   87.89    8.70
  -4   1  13   75.89    9.40
  -4   1  13   85.99    9.10
   3  -4  13   75.79    9.70
   3  -4  13   99.69    9.10
   1   3  13   89.69    9.10
  -4   1  13   98.29    8.80
  -4   1  13   88.99    8.90
  -3   5 -13   35.60    4.80
   5  -2 -13   43.70    4.80
  -2  -3 -13   28.60    4.20
   5  -2 -13   36.90    5.00
   2   3  13   35.10    5.30
   3  -5  13   36.10    4.30
   3  -5  13   32.80    4.90
  -3  -3 -13   50.59    5.30
   6  -3 -13   43.30    6.40
   3  -6  13   42.40    5.50
   7  -4 -13   44.60    6.60
  -3   7 -13   43.60    6.40
  -3   7 -13   47.30    5.10
  -4  -3 -13   57.09    6.10
   7  -4 -13   46.40    6.40
   3  -7  13   46.90    6.30
  -7   4  13   55.19    7.50
   3  -7  13   46.90    6.40
   4   3  13   47.40    6.90
   3  -7  13   57.49    5.80
  -2   6 -13    0.30    2.70
  -4  -2 -13   -0.20    2.30
   6  -4 -13    4.80    3.90
   6  -4 -13    5.80    2.50
  -6   4  13   -0.50    3.90
   2  -6  13    0.60    2.60
  -6   4  13    1.80    2.40
   2  -6  13    1.80    2.00
   4   2  13    0.60    3.20
   2  -6  13    3.00    2.80
   1  -5  13   49.30    5.10
   1  -5  13   30.60    5.00
  -4   0 -13   89.49    7.80
   0   4 -13   70.19    7.40
   0   4 -13   66.79    8.10
   4  -4 -13   75.89    7.30
  -4   0 -13   70.99    8.50
   0  -4  13  106.19    9.70
   0  -4  13  109.19    9.60
   0  -4  13   98.59    9.50
   0  -4  13   95.29   10.40
  -4   4  13   79.29   10.10
   1   3 -13    0.70    2.90
  -4   1 -13    1.30    2.10
   3  -4 -13    3.30    2.00
  -4   1 -13   -0.60    4.10
   1   3 -13    2.80    2.70
  -4   1 -13    5.10    2.50
   1   3 -13    4.50    3.10
   1   3 -13   -2.70    2.10
  -4   1 -13   -2.80    2.30
  -1  -3  13    5.80    2.10
   4  -1  13    7.00    2.60
  -1  -3  13    0.90    2.60
  -1  -3  13    2.10    3.80
   4  -1  13    8.00    2.90
  -3   4  13    3.90    2.30
  -1  -3  13    0.10    2.00
  -4   2 -13   -0.40    2.40
   2   2 -13   -1.70    2.60
  -4   2 -13   -0.60    3.00
   2   2 -13   -2.00    3.00
  -4   2 -13   -0.80    2.30
  -4   2 -13   -0.40    2.70
   2  -4 -13    1.50    1.30
  -4   2 -13    2.30    3.80
   4  -2  13    3.10    2.10
   3   1 -13   61.39    6.90
   1  -4 -13   52.49    6.40
  -4   3 -13   75.39    7.00
   1  -4 -13   72.09    6.10
  -4   3 -13   54.19    7.80
   3   1 -13   61.29    7.50
  -4   3 -13   59.29    7.40
  -3  -1  13   48.10    7.60
   4  -3  13   70.39    7.20
  -1   4  13   70.19    6.70
   4  -3  13   69.49    6.60
   4  -3  13   75.69    7.30
  -3  -1  13   57.89    6.90
   4  -3  13   56.99    6.40
  -3  -1  13   66.39    7.40
   0  -4 -13    6.70    1.60
   0  -4 -13    5.50    2.50
   4   0 -13    5.70    2.40
  -4   4 -13    5.60    3.00
  -4   4 -13    9.10    3.20
  -4   4 -13    4.20    2.70
   4  -4  13    3.20    2.00
   4  -4  13    3.40    3.60
   4  -4  13    8.00    2.90
  -4   0  13   -0.20    2.70
   4  -4  13   -3.30    6.00
  -4   0  13   -0.90    3.00
   0   4  13    2.80    2.20
   0   4  13    6.30    2.70
   4  -4  13    4.30    1.70
   5  -1 -13   41.00    5.40
   4  -5  13   42.10    5.40
   4  -5  13   56.29    6.30
   1   4  13   58.89    6.10
  -4   6 -13   27.20    4.20
   6  -2 -13   29.40    4.40
   6  -2 -13   23.60    3.90
   6  -2 -13   18.20    4.00
  -2  -4 -13   20.60    3.10
   4  -6  13   24.10    3.60
   2   4  13   27.30    4.30
   4  -6  13   27.20    4.10
   7  -3 -13   15.00    3.70
   7  -3 -13   17.30    4.20
   4  -7  13    3.80    2.70
  -7   3  13   10.50    4.80
   4  -7  13    5.30    2.50
   4  -7  13    4.20    3.50
   3   4  13    5.50    4.20
   8  -4 -13   -0.40    4.40
  -4  -4 -13   -1.60    3.10
   4  -8  13    0.30    2.70
   4  -8  13    5.20    3.10
   4  -8  13   -5.20    3.40
   4   4  13   -7.60    4.90
  -3   8 -13   -0.10    3.50
   5   3  13   -5.00    5.50
   7  -5 -13    0.70    3.90
   7  -5 -13    2.80    3.20
  -2   7 -13   -1.60    3.60
  -5  -2 -13   -2.60    3.30
   2  -7  13    6.40    2.80
   5   2  13   -4.70    4.80
   2  -7  13   -4.70    3.20
   2  -7  13    3.60    2.40
  -7   5  13    3.80    5.30
   6  -5 -13    5.20    2.70
   6  -5 -13    4.30    4.10
  -5  -1 -13    6.90    2.70
  -1   6 -13    3.00    3.00
   1  -6  13    7.60    2.20
   1  -6  13    5.20    3.50
   1  -6  13    4.00    2.50
   5   0  13    0.20    2.40
  -5   5  13    2.30    2.70
   0  -5  13    3.00    2.20
   0  -5  13    2.90    2.60
   3  -5 -13   34.50    4.30
   5  -3  13   18.80    3.30
  -1   5  13   -0.20    2.30
  -1   5  13    3.20    2.40
   5  -4  13    3.50    3.20
  -4  -1  13   -3.40    2.60
   5  -4  13    1.40    2.10
   5  -4  13    3.00    1.60
  -4  -1  13   -2.80    3.20
   5   0 -13    8.30    2.80
   5   0 -13    9.60    3.40
  -5   5 -13   13.00    3.60
   5   0 -13    7.00    3.30
  -5   5 -13   11.70    3.40
  -5   0  13    9.20    2.70
  -5   0  13   10.50    3.90
  -5   0  13    2.90    4.10
   0   5  13    6.00    3.50
   5  -5  13    9.00    2.60
   0   5  13   16.30    2.90
   0   5  13    7.80    2.80
   5  -5  13    8.80    2.20
   6  -1 -13    1.40    3.10
  -1  -5 -13    3.10    1.50
   6  -1 -13   -5.30    3.20
  -5   6 -13   -2.00    3.70
  -6   1  13   -5.70    3.90
  -6   1  13   -3.20    2.80
   5  -6  13    0.10    3.20
   5  -6  13    1.50    2.60
   5  -6  13   -0.20    1.90
  -5   7 -13   -8.40    4.30
   7  -2 -13   -1.20    3.50
  -7   2  13   -1.50    4.30
  -7   2  13    3.90    4.60
   5  -7  13    2.50    4.00
   5  -7  13   -2.90    1.90
   8  -3 -13    5.00    4.30
   8  -3 -13    5.50    5.10
  -3  -5 -13    3.40    2.70
  -8   3  13    2.00    4.10
   3   5  13   -0.90    3.90
  -2   8 -13    0.20    4.10
  -6  -1 -13    4.00    3.60
  -1   7 -13    0.00    3.50
   7  -6 -13    9.60    4.30
   1  -7  13    6.00    3.50
  -7   6  13    5.60    5.00
   1  -7  13    0.10    2.80
   1  -7  13    2.10    3.00
   6  -6 -13   37.60    5.40
   0   6 -13   23.60    4.90
   0  -6  13    9.70    2.90
  -6   6  13   10.80    4.30
   0  -6  13    1.30    3.30
   0  -6  13    2.80    2.80
  -6   1 -13   12.80    3.50
   1   5 -13   10.70    3.30
  -5   6  13   14.50    3.90
  -1  -5  13    9.50    2.90
  -1  -5  13   15.10    3.80
  -1  -5  13   11.80    3.70
   4  -6 -13    6.20    2.30
  -6   2 -13    3.70    3.00
  -2  -4  13    5.10    3.40
   6  -2  13    6.70    3.60
  -2  -4  13    0.10    3.80
  -2  -4  13    5.20    2.90
   6  -2  13   13.40    3.00
  -6   3 -13    4.70    3.10
   3   3 -13   -0.50    3.10
   3   3 -13   12.70    3.60
  -3   6  13   85.69    9.20
   4   2 -13   39.80    6.50
   2  -6 -13   45.60    4.70
   2  -6 -13   51.39    4.90
   4   2 -13   40.60    6.10
   6  -4  13   49.00    5.50
  -4  -2  13   52.19    6.90
  -4  -2  13   32.20    5.20
   6  -4  13   42.00    4.70
   6  -4  13   35.60    4.60
  -6   5 -13    3.40    3.90
  -5  -1  13    0.30    5.40
  -6   0  13   98.49   12.00
   6  -6  13  121.99   10.50
   6  -6  13  102.19   11.30
   7  -1 -13   47.00    6.30
  -1  -6 -13   45.10    5.00
  -6   7 -13   36.90    7.60
   6  -7  13   43.10    6.90
   1   6  13   37.60    6.10
   6  -7  13   36.30    4.70
   8  -2 -13   -1.80    4.40
   2   6  13   -2.70    4.50
   0   7 -13   23.60    4.30
  -7   0 -13   27.30    5.40
   0   7 -13   22.10    5.10
  -7   7  13   28.20    6.10
   0  -7  13   27.40    5.20
  -7   1 -13    1.60    3.30
   1   6 -13   -2.10    4.00
   6  -7 -13    6.60    3.50
  -1  -6  13    5.10    4.70
   7  -1  13    6.50    3.90
  -1  -6  13    3.60    3.10
  -1  -6  13   -3.30    4.00
  -6   7  13    4.20    4.80
   5  -7 -13   -0.30    3.30
  -7   2 -13    6.00    3.80
  -5   7  13   -4.30    3.90
  -2  -5  13   -3.00    4.40
  -2  -5  13   -2.70    3.60
   4  -7 -13   38.80    4.70
  -7   3 -13   31.40    6.10
   7  -3  13   36.70    5.90
  -3  -4  13   33.90    5.40
  -3  -4  13   34.50    5.40
  -4   7  13   26.20    6.00
   3  -7 -13    3.60    2.30
  -7   4 -13    1.40    3.70
  -4  -3  13   -1.50    6.10
  -4  -3  13    5.30    4.20
   7  -4  13    3.40    2.90
  -7   5 -13   -2.40    3.90
   2  -7 -13    1.50    2.20
   7  -5  13   18.40    3.50
  -7   6 -13    5.80    5.50
   6   1 -13   13.80    4.60
   1  -7 -13   20.70    3.20
  -7   6 -13   19.60    4.70
  -6  -1  13   18.90    6.00
   7  -6  13   18.70    3.20
   7  -6  13   20.10    4.10
   0  -7 -13    0.90    2.70
   7  -7  13   -0.90    3.50
   7  -7  13   -1.50    3.00
  -8   2 -13    0.60    5.20
   5  -8 -13   -2.80    2.60
  -5   8  13   -1.80    5.00
   4  -8 -13    0.40    3.40
   4  -8 -13    0.00    2.80
  -4  -4  13   -4.40    5.20
  -8   5 -13   16.30    5.40
  -5  -3  13    4.90    5.40
  -6  -2  13   -1.00    5.90
   0   0 -14    1.20    2.90
   0   0 -14    0.80    1.90
   0   0 -14    2.90    2.60
   0   0 -14   -1.00    3.10
   0   0 -14    2.00    2.80
   0   0 -14    6.20    1.90
   0   0  14    4.10    2.70
   0   0  14    0.50    3.30
   0   0  14    4.30    2.20
   0   0  14    4.70    1.90
   0   0  14    3.90    2.00
   0   0  14    3.90    3.30
   0   0  14    1.30    2.90
   0   0  14    2.50    1.60
   0   0  14    5.20    2.20
   1  -1 -14    6.40    2.60
  -1   0 -14    3.70    2.00
  -1   0 -14    1.30    3.40
  -1   0 -14    0.90    2.00
  -1   0 -14   -0.40    2.00
  -1   0 -14    0.40    3.20
   1  -1 -14    6.30    2.10
   1  -1 -14    3.20    2.10
   0   1 -14    5.20    2.30
   1  -1 -14    4.80    2.90
   0   1 -14    2.00    2.20
   1  -1 -14    2.60    2.60
  -1   0 -14    2.20    3.20
   1  -1 -14    6.10    2.80
   1  -1 -14    5.80    1.90
  -1   0 -14    4.20    2.30
   0   1 -14    4.90    3.60
   0   1 -14    4.70    2.20
   0   1 -14    2.10    2.70
  -1   1  14    5.90    3.20
  -1   1  14    7.10    1.80
   0  -1  14    6.60    2.10
   0  -1  14    6.20    2.80
  -1   1  14    2.20    2.20
   0  -1  14    5.00    3.50
   1   0  14    2.20    2.10
   1   0  14   -0.80    3.60
   1   0  14    8.10    2.10
   0  -1  14    6.00    1.80
   1   0  14    5.30    1.90
   0  -1  14    6.10    3.60
   0  -1  14    6.70    2.20
   1   0  14    4.30    2.80
  -1   1  14    5.20    1.90
  -1   1  14    4.60    2.40
   1   0  14    0.80    2.90
  -1   1 -14   79.89    9.50
  -1   1 -14   91.99    9.10
   1   0 -14   92.99    9.10
   0  -1 -14   96.59    9.10
   1   0 -14   85.29    9.10
  -1   1 -14   97.39    9.00
   0  -1 -14  103.99    9.50
  -1   1 -14   88.49    9.70
   1   0 -14   84.69    9.40
   1   0 -14  106.89    9.60
   1   0 -14   83.99    9.30
   0  -1 -14   98.39    9.30
   0  -1 -14   87.49    8.90
  -1   1 -14   88.79    9.10
   0  -1 -14  108.49    9.50
   0  -1 -14   94.29    8.90
   0  -1 -14   92.09    8.80
  -1   0  14   77.69    8.60
   0   1  14  100.99    8.30
   1  -1  14   76.49    7.90
   1  -1  14   81.99    9.20
  -1   0  14   84.89    8.90
   1  -1  14   71.59    8.10
   0   1  14   93.19    8.00
  -1   0  14   78.99    9.20
  -1   0  14   84.99    8.10
   0   1  14   90.49    8.30
  -1   0  14   90.99    8.50
   1  -1  14   82.09    8.20
  -1   0  14   82.99    7.90
   0   1  14   68.89    8.70
   1  -1  14   74.09    9.40
  -1   2 -14    1.50    2.90
  -1  -1 -14    1.10    1.90
  -1  -1 -14   -1.60    3.40
  -1   2 -14    0.10    2.20
   2  -1 -14   -1.90    2.70
  -1  -1 -14   -1.80    1.80
   2  -1 -14   -1.70    2.70
  -1   2 -14   -4.40    3.90
   2  -1 -14   -2.40    4.00
  -1   2 -14    2.20    2.30
  -1  -1 -14   -2.20    2.90
  -1   2 -14    3.90    2.30
  -1  -1 -14    0.60    1.80
  -2   1  14   -1.00    1.80
  -2   1  14    0.70    2.60
   1  -2  14   -1.40    2.50
   1  -2  14    0.10    2.00
  -2   1  14   -1.70    2.10
   1   1  14   -1.50    2.00
  -2   1  14   -4.30    2.50
   1   1  14   -4.00    2.20
   1  -2  14    2.40    4.00
   1  -2  14    2.00    2.00
   1  -2  14   -2.90    2.00
  -2   1  14   -2.00    3.20
  -2   1  14    1.80    2.90
   1   1  14    2.40    1.70
  -1   3 -14   -1.70    2.00
  -2  -1 -14    2.00    2.20
  -1   3 -14   -3.50    2.20
  -1   3 -14   -0.20    2.40
   3  -2 -14   -2.70    2.80
   3  -2 -14   -1.70    2.40
  -2  -1 -14    1.70    1.90
   1  -3  14    0.30    3.00
   1  -3  14    0.40    4.00
   2   1  14   -2.00    2.60
  -3   2  14    1.90    2.80
  -3   2  14    1.60    2.10
   1  -3  14   -1.90    2.00
   1  -3  14    0.10    1.90
   1  -3  14    2.60    2.30
  -3   2  14   -1.70    3.20
   2   1  14   -2.60    2.20
  -3   2  14    0.10    2.90
   2  -2 -14    9.90    3.00
  -2   0 -14   10.30    2.40
   0   2 -14   10.00    2.20
  -2   0 -14   10.20    2.70
   0   2 -14   11.20    3.40
   0   2 -14    7.30    2.70
  -2   0 -14   13.40    3.90
   2  -2 -14    8.70    2.10
   0   2 -14   13.40    3.00
  -2   0 -14   10.60    2.90
   2  -2 -14   10.60    3.50
   0   2 -14   15.60    4.20
  -2   0 -14    9.30    3.50
   2   0  14    7.30    2.40
  -2   2  14   13.30    2.90
   2   0  14    7.80    2.50
  -2   2  14   13.30    3.10
   0  -2  14    9.80    2.30
  -2   2  14    4.80    2.50
  -2   2  14   10.50    2.60
  -2   2  14    4.90    2.30
   0  -2  14    8.70    2.10
   0  -2  14   11.80    3.80
   1  -2 -14   -2.50    2.30
  -2   1 -14    1.60    2.30
   1  -2 -14    2.00    1.70
   1   1 -14   -1.00    3.40
   1  -2 -14    2.30    2.80
  -2   1 -14   -1.20    2.00
   1  -2 -14    2.00    1.70
   1   1 -14    6.20    2.80
  -2   1 -14    2.60    2.20
  -2   1 -14   -0.30    3.50
   1  -2 -14   -3.20    2.30
  -2   1 -14   -0.30    2.30
  -1   2  14   -0.50    1.90
   2  -1  14   -5.20    3.80
  -1   2  14   -3.30    2.90
  -1  -1  14    0.60    3.10
   2  -1  14   -2.50    1.90
   2  -1  14   -0.30    1.80
  -1  -1  14    1.90    1.90
  -1  -1  14    2.90    2.20
  -1   2  14   -3.10    1.90
   2  -1  14    1.30    2.10
  -1   2  14   -3.20    2.20
  -1  -1  14   -1.20    2.10
   0  -2 -14   -3.10    1.70
  -2   2 -14    0.70    2.30
  -2   2 -14    0.10    3.90
  -2   2 -14    2.80    2.20
   0  -2 -14   -3.00    1.60
   2   0 -14   -3.50    3.80
   2   0 -14    1.00    3.60
  -2   0  14    0.20    2.30
   0   2  14    0.60    2.40
   0   2  14    2.90    1.90
  -2   0  14   -2.50    2.30
   2  -2  14    0.10    2.10
   2  -2  14   -0.70    4.80
  -2   0  14   -4.10    2.50
   0   2  14   -1.40    2.80
   2  -2  14    2.00    2.30
   0   2  14   -1.70    2.40
  -2   0  14   -4.10    3.10
  -2   0  14    1.10    2.70
  -2   3 -14   10.10    2.50
   3  -1 -14    5.50    3.10
  -2   3 -14   11.10    2.40
  -1  -2 -14    3.70    3.00
  -2   3 -14    8.70    2.80
  -2   3 -14   15.20    2.70
   3  -1 -14    9.00    3.80
   3  -1 -14    5.40    2.80
  -1  -2 -14    9.20    2.10
  -1  -2 -14    6.50    2.10
  -3   1  14   11.20    2.90
   1   2  14   10.80    2.30
  -3   1  14    9.70    2.70
   1   2  14    4.70    2.40
   2  -3  14    6.30    4.70
  -3   1  14    4.60    3.00
   2  -3  14    7.90    2.70
   2  -3  14    9.20    3.10
   2  -3  14    7.40    2.20
  -3   1  14    7.40    2.80
   1   2  14   10.70    2.70
   2  -3  14    8.30    2.50
   4  -2 -14   20.10    3.60
  -4   2  14    1.80    3.50
  -4   2  14    5.60    3.30
   2  -4  14    1.50    2.10
   2  -4  14    1.40    3.70
   2   2  14    0.30    2.20
   2  -4  14    1.20    2.30
   2  -4  14   -7.70    4.80
   2  -4  14    2.00    1.80
   2   2  14    4.00    2.20
   2   2  14   -0.90    2.20
   5  -3 -14   23.50    4.90
   2  -5  14   40.90    5.30
  -5   3  14   47.80    7.00
  -1   4 -14  110.29   11.00
   4  -3 -14  106.99   11.30
  -3  -1 -14  117.29   11.20
  -3  -1 -14  130.59   11.40
  -3  -1 -14   97.29   11.70
   4  -3 -14  106.99   11.50
   4  -3 -14  138.69   11.40
  -1   4 -14  112.19   11.40
   4  -3 -14  132.29   11.20
  -4   3  14  107.59   11.70
  -4   3  14  124.59   11.30
  -4   3  14  116.49   12.00
   1  -4  14  120.99   11.30
   1  -4  14  123.99   11.30
   1  -4  14  112.99   11.30
   1  -4  14  129.99   12.40
   3  -3 -14    1.20    2.40
  -3   0 -14   11.70    3.10
   0   3 -14    5.70    2.10
  -3   0 -14    6.80    2.50
   0   3 -14    7.10    2.90
   0   3 -14    0.50    3.20
  -3   0 -14    5.60    2.20
   3   0  14    0.80    3.80
   0  -3  14   -1.10    3.70
   3   0  14    5.80    2.50
   0  -3  14    7.00    2.10
   0  -3  14    8.10    2.40
   0  -3  14    1.70    2.10
  -3   1 -14    3.10    3.00
   1   2 -14   -1.10    4.00
   2  -3 -14    0.70    1.50
   2  -3 -14    0.80    2.10
  -3   1 -14    5.50    2.90
  -3   1 -14    6.50    2.50
   1   2 -14    0.90    1.80
   2  -3 -14    1.50    2.10
  -3   1 -14   -0.40    2.30
   1   2 -14   -1.00    3.60
   2  -3 -14    1.50    3.60
  -1  -2  14    5.90    2.00
   3  -1  14    4.60    2.50
  -1  -2  14    4.90    3.30
  -1  -2  14    4.90    2.20
  -2   3  14    2.70    2.30
  -2   3  14    3.00    2.20
   3  -1  14    7.30    2.70
  -1  -2  14    4.90    2.40
  -2   3  14    4.10    2.40
  -3   2 -14   58.19    7.40
  -3   2 -14   65.59    6.80
  -3   2 -14   55.39    7.70
   1  -3 -14   65.99    6.80
   2   1 -14   49.90    8.30
  -3   2 -14   65.69    6.70
   2   1 -14   60.19    6.90
   1  -3 -14   62.49    6.00
  -3   2 -14   54.49    6.60
  -2  -1  14   57.99    6.90
  -2  -1  14   69.69    6.50
  -1   3  14   56.89    6.30
  -2  -1  14   59.09    6.90
   3  -2  14   69.69    7.00
   3  -2  14   58.19    6.40
   3  -2  14   63.59    7.10
  -2  -1  14   70.19    6.90
  -1   3  14   63.19    6.50
   3  -3  14    9.10    2.20
   0   3  14    3.70    2.30
   0   3  14    7.10    2.90
   3  -3  14    2.90    2.00
  -3   0  14    2.40    3.00
   0   3  14    8.20    2.10
   3  -3  14    8.10    2.60
   4  -1 -14    9.40    3.80
  -3   4 -14    7.90    2.60
   4  -1 -14    4.40    2.60
  -3   4 -14    7.50    2.90
  -1  -3 -14    7.60    1.90
   4  -1 -14    5.40    2.90
  -3   4 -14    9.40    2.70
   4  -1 -14    8.70    2.70
  -3   4 -14    9.20    2.40
  -4   1  14    6.40    3.20
  -4   1  14   12.90    3.20
   3  -4  14    9.10    3.80
   3  -4  14    1.70    5.30
  -4   1  14    8.20    2.50
  -4   1  14    5.40    2.60
   1   3  14    9.20    2.40
   3  -4  14    8.60    2.90
   1   3  14    7.80    2.40
   5  -2 -14   35.90    5.10
   2   3  14   22.10    4.40
   3  -6  14   12.30    3.40
   3   3  14    5.40    3.60
   3   3  14    4.80    3.20
  -4  -3 -14    6.90    3.00
   7  -4 -14    3.70    3.30
  -3   7 -14    7.20    3.60
   7  -4 -14   14.70    4.20
   7  -4 -14    8.90    3.60
  -7   4  14    1.30    4.90
   3  -7  14    6.60    2.70
   3  -7  14    7.40    3.20
   4   3  14    4.90    4.40
   3  -7  14    9.30    3.60
   2  -6  14    8.10    2.60
   2  -6  14    4.20    2.80
   4   2  14    2.20    3.50
  -6   4  14   10.70    4.30
  -6   4  14    5.00    3.00
   2  -6  14    6.00    2.90
   4  -4 -14   18.50    3.10
   0  -4  14   41.10    5.30
   4   0  14   37.00    6.30
   0  -4  14   35.90    4.80
   1   3 -14   23.90    4.60
  -4   1 -14   18.40    3.40
   1   3 -14   16.40    3.70
   1   3 -14   15.20    3.90
   1   3 -14   17.90    3.00
  -4   1 -14   24.70    3.80
  -4   1 -14   20.00    4.60
  -4   1 -14   26.40    3.90
  -3   4  14   19.10    4.30
  -1  -3  14   19.60    4.60
  -1  -3  14   31.80    3.70
   4  -1  14   24.10    4.10
  -1  -3  14   25.90    3.80
   2   2 -14    0.50    3.00
  -4   2 -14   -1.90    2.70
  -4   2 -14   -2.90    2.20
  -4   2 -14    1.50    2.90
  -4   2 -14    3.40    4.30
   2   2 -14    1.60    3.30
   2  -4 -14   -0.30    1.30
  -2  -2  14   -1.50    2.80
   4  -2  14   -1.40    3.20
   4  -2  14   -0.30    1.70
  -2  -2  14   -1.10    2.30
  -2   4  14    4.60    2.40
  -2   4  14   -2.10    2.00
  -2  -2  14   -1.50    2.00
  -2  -2  14   -3.30    2.00
   4  -2  14   -3.00    3.00
  -2   4  14   -3.40    2.10
   3   1 -14   -2.90    3.70
   1  -4 -14    3.70    2.50
  -4   3 -14    6.00    2.40
   1  -4 -14    2.90    1.50
  -4   3 -14   -0.40    2.90
  -3  -1  14    3.70    2.90
  -3  -1  14    2.10    2.80
   4  -3  14    3.40    2.00
  -3  -1  14    6.00    2.60
   4  -3  14    1.40    3.30
  -1   4  14    0.20    2.10
  -1   4  14    3.40    2.50
   0  -4 -14   62.89    6.50
   0  -4 -14   66.19    5.70
   4   0 -14   44.90    7.00
  -4   4 -14   48.50    6.80
   4   0 -14   54.99    6.10
   4  -4  14   61.19    6.80
  -4   0  14   53.69    6.50
  -4   0  14   47.00    6.10
   4  -4  14   61.29    5.80
  -1  -4 -14   24.60    3.30
  -2  -4 -14    2.40    1.90
   6  -2 -14    1.00    3.10
  -4   6 -14   -1.70    3.50
   6  -2 -14    2.70    3.20
   6  -2 -14    4.10    3.90
   4  -6  14    4.80    3.00
  -6   2  14   -1.10    4.10
   2   4  14   -4.20    3.10
   4  -6  14    4.20    2.20
   2   4  14   -0.90    2.10
  -4   7 -14   42.20    6.70
   7  -3 -14   40.10    6.80
  -3  -4 -14   54.69    5.90
   7  -3 -14   51.49    7.40
  -4   7 -14   60.99    5.60
   3   4  14   45.50    7.50
  -7   3  14   53.19    7.30
   4  -7  14   49.80    6.40
  -7   3  14   53.69    6.60
   4  -7  14   48.00    6.60
   4   4  14   -5.20    5.50
  -3   8 -14    4.90    3.80
  -5  -2 -14    8.50    3.00
   7  -5 -14    6.90    3.80
   2  -7  14    9.20    3.30
  -7   5  14   13.90    4.90
   2  -7  14    1.00    3.60
  -5  -1 -14    1.40    2.60
  -1   6 -14    1.10    3.10
   6  -5 -14    1.80    2.60
  -5  -1 -14    3.50    3.00
   6  -5 -14    5.40    4.10
   1  -6  14   -3.10    2.60
  -6   5  14   -2.30    3.80
  -6   5  14    0.40    3.10
   1  -6  14    5.50    3.50
   1  -6  14    0.90    2.50
  -5   0 -14    7.70    2.80
  -5   0 -14   -0.30    2.80
   5  -5 -14    3.30    2.20
   5  -5 -14    5.80    2.70
  -5   5  14    2.60    2.50
   0  -5  14    3.60    2.70
  -5   5  14    4.70    4.40
   0  -5  14    3.50    2.40
   0  -5  14    2.30    2.40
   4  -5 -14   27.30    4.00
   5  -1  14   33.60    4.40
   5  -1  14   24.90    4.70
  -5   2 -14   -0.90    3.30
  -5   2 -14    1.00    3.20
   5  -2  14    7.70    3.40
   5  -2  14    0.10    1.70
  -3   5  14   -0.50    2.50
  -2  -3  14    0.00    3.00
  -5   3 -14    3.90    3.80
   3   2 -14   -0.50    2.30
   3   2 -14   -2.10    3.10
   2  -5 -14    0.40    1.30
   4   1 -14   41.50    7.10
   4   1 -14   60.89    6.10
  -5   0  14    2.50    3.60
   0   5  14   -4.80    2.50
  -5   0  14    0.70    2.70
  -5   0  14    0.70    4.30
   0   5  14   -1.20    3.50
  -5   6 -14   -1.90    3.80
   6  -1 -14   -2.10    3.40
   6  -1 -14    4.70    2.60
  -5   6 -14   -3.50    3.70
  -1  -5 -14    1.60    1.80
   6  -1 -14    0.10    3.60
   7  -2 -14   30.40    6.20
   5  -7  14    1.20    3.30
  -7   2  14   11.00    4.60
   5  -7  14    1.60    2.60
   5  -7  14    6.60    4.30
   3   5  14   -5.80    4.40
  -8   3  14   -0.90    4.40
  -2   8 -14    6.00    4.20
  -1   7 -14   29.50    5.80
   1  -7  14   59.89    7.40
  -7   6  14   81.19    9.40
   1  -7  14   62.19    7.50
   1  -7  14   59.79    7.70
   6  -6 -14   41.40    5.40
   6  -6 -14   29.60    6.10
   0  -6  14    4.80    3.00
  -6   6  14    5.00    4.30
   0  -6  14    6.30    3.70
   0  -6  14    3.90    2.90
   1   5 -14   -3.30    2.90
   5  -6 -14    2.30    3.00
  -6   1 -14    2.80    3.00
   1   5 -14    0.20    3.80
  -1  -5  14   -5.50    3.50
  -1  -5  14   -2.50    3.50
  -5   6  14    4.60    3.80
   6  -1  14    4.80    3.10
  -1  -5  14    1.00    2.90
  -6   2 -14   84.49    8.50
   4  -6 -14   66.89    7.40
   2   4 -14   73.19    8.80
   6  -2  14   64.19    7.20
  -2  -4  14   53.89    7.90
  -2  -4  14   57.89    6.90
  -2  -4  14   59.29    7.50
   3   3 -14   14.30    4.00
  -6   3 -14   10.20    3.50
   6  -3  14   37.30    6.00
  -3  -3  14   39.30    5.10
  -6   4 -14    7.80    3.50
   4   2 -14    1.30    3.10
   2  -6 -14    5.10    1.70
   4   2 -14    7.70    3.80
   2  -6 -14    7.40    1.70
   6  -4  14   29.50    5.00
   6  -4  14   30.90    4.10
   1  -6 -14   38.50    4.20
  -6   5 -14   27.50    4.80
  -1   6  14   27.40    4.00
   6  -5  14   22.10    4.10
  -5  -1  14   25.20    3.80
   6   0 -14   32.60    6.30
   0   6  14    3.40    3.20
   6  -6  14    3.80    2.40
   6  -6  14    9.60    4.20
   6  -6  14    7.40    3.50
   7  -1 -14    2.50    4.30
  -1  -6 -14    2.30    2.70
  -6   7 -14    9.70    5.80
   7  -1 -14    7.50    4.20
   6  -7  14    5.90    5.10
   6  -7  14   17.10    3.40
   0   7 -14    0.20    2.80
  -7   1 -14    3.60    3.90
   6  -7 -14    1.80    4.20
  -1  -6  14    7.50    3.40
  -6   7  14   11.30    5.30
   5  -7 -14    0.90    3.50
  -7   2 -14    5.60    4.30
  -5   7  14   -2.50    4.00
   7  -2  14   -2.10    3.70
  -2  -5  14    0.50    4.20
  -2  -5  14   -0.10    3.50
   4  -7 -14    3.80    2.60
  -7   3 -14    1.90    3.70
  -4   7  14    0.20    4.00
  -3  -4  14    1.40    3.90
   4   3 -14   11.10    4.20
   3  -7 -14   17.20    3.30
   3  -7 -14   15.60    2.90
  -7   4 -14   18.20    4.70
  -4  -3  14    5.90    4.50
   5   2 -14    1.90    3.90
  -7   5 -14   -6.00    4.10
   2  -7 -14    2.60    2.30
  -5  -2  14    5.00    4.50
   7  -5  14   -2.10    2.20
   6   1 -14    1.00    4.40
  -7   6 -14   -4.90    5.70
  -7   6 -14   -1.10    4.30
   0  -7 -14   19.40    4.00
   7  -7  14   14.30    3.70
  -8   3 -14    1.20    5.20
   5  -8 -14    4.40    3.00
   5  -8 -14    5.40    4.00
  -5   8  14   11.60    5.90
  -8   4 -14   -7.40    4.90
   4  -8 -14    1.40    3.50
   4  -8 -14    1.60    3.20
  -4  -4  14    6.10    6.10
  -8   5 -14    9.80    5.30
  -5  -3  14    9.80    6.20
   8  -6  14   -1.10    2.60
   0   0 -15  946.41   79.99
   0   0 -15  874.21   80.09
   0   0 -15  808.02   81.59
   0   0 -15 1014.20   80.49
   0   0 -15  857.61   80.09
   0   0  15  860.21   76.99
   0   0  15  854.41   75.29
   0   0  15  845.52   75.39
   0   0  15  780.32   75.69
   0   0  15  781.42   75.49
   0   0  15  851.71   75.39
   0   0  15  946.41   75.29
   1  -1 -15    1.60    1.90
   1  -1 -15    0.80    1.80
   1  -1 -15   -2.10    2.80
   0   1 -15   -1.00    2.90
  -1   0 -15   -6.30    3.20
  -1   0 -15   -0.80    1.90
  -1   0 -15    1.60    2.40
   0   1 -15   -1.00    3.70
   0   1 -15    1.20    2.40
   1  -1 -15    0.90    2.00
  -1   0 -15   -1.40    2.00
   0   1 -15   -2.10    2.10
   0   1 -15   -3.70    2.10
  -1   0 -15    3.20    3.20
  -1   0 -15    1.80    2.10
  -1   1  15   -1.10    3.10
   0  -1  15   -1.10    1.60
   0  -1  15   -0.30    3.80
   0  -1  15    0.80    1.90
   0  -1  15    1.90    2.20
  -1   1  15   -2.30    2.10
   1   0  15   -1.50    2.30
   1   0  15   -2.40    3.60
   1   0  15    2.40    2.10
  -1   1  15    0.90    2.30
  -1   1  15    2.70    1.80
   1   0  15    3.80    2.00
   1   0  15    0.00    1.90
   1   0  15    1.10    2.60
   0  -1 -15    2.80    1.80
  -1   1 -15    2.80    2.10
  -1   1 -15   -0.10    2.00
  -1   1 -15    4.20    2.40
   0  -1 -15   -0.10    2.40
   0  -1 -15    1.10    2.90
   1   0 -15    0.70    2.50
   0  -1 -15   -0.30    3.30
  -1   1 -15    0.20    3.60
   1   0 -15   -0.20    2.80
   0  -1 -15    5.00    1.90
   0  -1 -15    0.40    1.90
   1   0 -15   -0.20    2.20
   1   0 -15   -2.60    3.10
  -1   1 -15   -1.50    2.60
   1  -1  15    0.50    3.70
   0   1  15    1.10    2.30
   0   1  15   -1.20    1.80
   1  -1  15   -1.10    1.60
  -1   0  15   -2.30    3.40
  -1   0  15    2.70    2.50
  -1   0  15    1.00    1.60
  -1   0  15   -3.30    2.70
   1  -1  15   -1.50    2.10
   1  -1  15    0.30    1.90
   0   1  15    1.20    2.90
  -1   0  15    2.70    2.20
   1  -1  15    0.80    2.10
   0   1  15    0.50    2.20
  -1   0  15    0.40    2.00
  -1   2 -15  129.59   10.80
  -1  -1 -15  103.69   10.90
  -1  -1 -15  103.99   10.50
  -1   2 -15  129.99   10.60
  -1  -1 -15  105.59   10.60
  -1  -1 -15   99.99   10.50
  -1   2 -15  105.79   10.70
  -2   1  15   84.69    9.10
   1  -2  15   91.79    9.40
  -2   1  15  117.09   10.00
   1  -2  15  100.79    9.30
  -2   1  15   91.89    9.50
  -2   1  15   87.49    9.30
   1   1  15   90.59    9.40
   1  -2  15   92.39    9.30
  -2   1  15  110.69    9.80
   3  -2 -15    2.40    3.10
  -1   3 -15   -1.00    1.90
  -1   3 -15    1.10    2.50
  -2  -1 -15    1.40    2.20
  -2  -1 -15   -0.80    2.00
  -1   3 -15    1.00    2.30
   1  -3  15   -0.10    3.00
   2   1  15   -3.30    2.50
  -3   2  15    4.70    3.10
   1  -3  15   -2.00    4.00
  -3   2  15    2.80    3.00
   1  -3  15   -3.70    2.40
  -3   2  15   -1.50    2.20
   1  -3  15   -3.90    2.00
   1  -3  15   -1.20    2.20
  -2   0 -15    0.30    3.90
   0   2 -15    0.60    2.60
  -2   0 -15    0.40    2.40
  -2   0 -15    0.40    2.50
   0   2 -15   -1.80    2.20
  -2   0 -15   -0.90    1.90
   2  -2 -15   -2.30    2.40
   0   2 -15    1.60    1.80
   2  -2 -15   -2.70    2.50
   0   2 -15   -1.80    4.00
   2  -2 -15   -0.60    1.70
   0  -2  15    0.20    1.90
  -2   2  15   -2.30    3.00
  -2   2  15   -2.00    2.10
  -2   2  15    1.30    2.30
   0  -2  15    2.10    2.20
   2   0  15    5.20    2.20
  -2   2  15    0.10    2.20
   2   0  15    0.00    3.20
   0  -2  15    0.70    2.10
  -2   2  15   -4.10    2.10
   1  -2 -15  749.82   60.09
   1   1 -15  579.84   60.09
  -2   1 -15  623.64   60.19
   1   1 -15  635.24   60.09
  -2   1 -15  589.04   60.19
   1  -2 -15  798.82   60.09
  -2   1 -15  692.03   60.29
   1  -2 -15  736.03   59.99
  -2   1 -15  688.03   60.19
   1  -2 -15  626.84   61.29
   2  -1  15  602.04   58.89
  -1   2  15  599.44   58.89
  -1   2  15  668.13   59.19
  -1   2  15  711.53   58.99
   2  -1  15  580.14   59.29
  -1  -1  15  688.53   59.09
  -1   2  15  731.83   59.29
  -1  -1  15  710.23   60.19
   0  -2 -15   -1.00    1.80
   2   0 -15   -4.20    3.50
  -2   2 -15    1.20    2.30
   2   0 -15    2.00    3.90
  -2   2 -15    0.50    2.80
   0  -2 -15   -1.50    1.70
  -2   2 -15   -2.40    2.20
  -2   2 -15   -0.40    4.10
   2   0 -15   -6.80    3.60
  -2   2 -15    1.40    2.40
   0  -2 -15   -5.50    2.90
   2  -2  15   -3.00    2.00
  -2   0  15    0.20    2.80
   2  -2  15   -0.90    2.10
  -2   0  15    1.00    2.40
   2  -2  15    2.50    2.50
   0   2  15   -1.40    1.90
   0   2  15    0.10    2.30
  -2   0  15   -1.40    1.90
   0   2  15   -0.50    2.40
  -2   0  15   -1.80    2.20
   3  -1 -15    2.90    3.80
  -1  -2 -15   -0.60    2.90
  -2   3 -15    0.20    2.50
  -2   3 -15    2.30    2.20
  -2   3 -15   -3.80    2.30
  -1  -2 -15   -0.80    1.80
   3  -1 -15   -4.10    2.80
  -1  -2 -15   -0.40    1.90
  -2   3 -15    3.60    2.10
   2  -3  15   -0.70    2.60
   1   2  15   -3.40    2.30
   2  -3  15   -3.80    2.80
   2  -3  15   -0.30    1.90
  -3   1  15   -1.80    2.50
   2  -3  15   -2.00    1.90
   1   2  15   -0.90    2.20
   1   2  15    2.60    2.00
  -3   1  15    0.20    2.70
  -3   1  15    1.10    2.90
   4  -2 -15  373.56   35.20
  -2  -2 -15  364.56   35.00
  -2   4 -15  414.06   34.70
  -2  -2 -15  357.96   35.10
  -2   4 -15  454.85   35.10
   4  -2 -15  376.96   35.30
   4  -2 -15  371.56   35.00
  -4   2  15  366.96   31.20
  -4   2  15  332.27   30.90
  -4   2  15  337.37   30.70
  -4   2  15  349.17   30.60
   2  -4  15  306.87   31.10
   2  -4  15  325.47   30.70
   2   2  15  354.36   30.70
   2   2  15  343.87   31.00
   2   2  15  340.87   30.60
   5  -3 -15    2.70    2.30
   3   1  15   37.20    4.70
   1  -4  15   28.60    5.00
  -3   0 -15  357.86   33.00
   0   3 -15  325.27   33.00
   3  -3 -15  377.06   32.90
   3  -3 -15  331.37   32.90
  -3   0 -15  414.86   33.20
   0   3 -15  375.36   32.50
  -3   3  15  388.36   37.80
   0  -3  15  475.75   38.50
   0  -3  15  418.96   37.70
  -3   3  15  434.96   37.90
   0  -3  15  464.25   37.80
   3   0  15  347.47   37.70
  -3   3  15  411.56   38.00
  -3   1 -15    2.20    2.80
   1   2 -15    0.10    3.60
  -3   1 -15   -0.40    2.30
   2  -3 -15    1.50    2.10
  -3   1 -15   -0.70    2.90
   2  -3 -15   -0.90    2.10
   1   2 -15   -0.40    1.80
   2  -3 -15   -1.20    1.50
   3  -1  15    2.00    2.00
  -1  -2  15    1.70    2.10
  -1  -2  15    5.50    2.00
  -2   3  15   -0.40    2.20
  -1  -2  15    3.20    2.30
   3  -1  15    5.40    2.40
  -2   3  15    3.00    2.80
   1  -3 -15   -1.60    1.50
   1  -3 -15   -0.90    2.40
  -3   2 -15   -0.70    2.70
  -3   2 -15   -2.50    2.70
   2   1 -15   -0.50    4.00
   2   1 -15   -1.10    3.60
  -3   2 -15    4.50    2.80
  -3   2 -15   -2.30    4.20
   1  -3 -15    2.10    3.30
  -3   2 -15   -2.40    2.20
   1  -3 -15   -1.50    1.80
  -2  -1  15    2.10    2.40
  -2  -1  15    4.30    2.20
   3  -2  15    7.60    2.60
  -1   3  15    0.60    2.10
  -1   3  15    1.20    2.20
   3  -2  15    0.60    2.70
   3  -2  15    4.10    1.90
  -2  -1  15    1.40    2.50
  -2  -1  15   -2.70    2.40
   3   0 -15  340.07   32.50
  -3   3 -15  393.56   32.40
  -3   3 -15  319.07   32.40
  -3   3 -15  392.16   32.40
   3   0 -15  338.57   33.10
   0   3  15  402.06   32.30
  -3   0  15  317.07   32.40
   3  -3  15  406.96   32.50
   3  -3  15  346.97   32.60
  -3   0  15  334.17   32.50
   3  -3  15  348.97   32.80
  -3   4 -15   73.29    7.50
  -1  -3 -15   68.89    7.10
   4  -1 -15   66.19    7.90
  -3   4 -15   76.99    7.70
   4  -1 -15   59.59    7.90
  -3   5 -15    1.10    2.60
   5  -2 -15   -4.50    2.70
  -3   5 -15   -0.90    2.90
  -2  -3 -15   -0.20    1.90
  -3   6 -15  135.79   11.10
   6  -3 -15  108.09   11.40
   6  -3 -15   97.49   11.50
   6  -3 -15  105.59   11.50
   3  -6  15  122.59   11.40
   3   3  15  104.69   11.70
  -6   3  15  103.59   12.40
  -6   3  15  128.79   11.20
   7  -4 -15    1.70    3.60
  -4  -3 -15    5.70    3.40
  -3   7 -15    6.80    3.90
   7  -4 -15    3.50    4.00
   3  -7  15    2.30    2.60
  -7   4  15    6.00    4.80
   4   3  15   -6.60    5.10
   3  -7  15    0.40    3.60
  -4  -2 -15   -0.10    2.30
   6  -4 -15    0.10    3.00
   6  -4 -15    1.30    4.00
   6  -4 -15   -0.50    3.00
   2  -6  15    0.50    3.10
   2  -6  15    2.90    3.00
  -6   4  15    2.10    3.00
   4   2  15   -0.60    3.90
  -6   4  15    1.00    4.40
   2  -6  15    2.50    2.70
   5  -4 -15   21.90    3.90
   5  -4 -15   25.60    4.10
  -4  -1 -15   29.60    4.20
  -4  -1 -15   30.80    4.40
   1  -5  15   29.00    4.10
   4   1  15   19.10    3.50
   1  -5  15   25.10    3.80
   4   0  15    1.80    2.60
   0  -4  15    2.20    2.60
  -4   4  15   -4.00    3.00
   2  -4 -15   51.39    4.70
   2   2 -15   35.50    6.20
  -4   2 -15   37.80    5.60
  -4   2 -15   53.79    7.80
  -4   2 -15   53.19    6.40
   4  -2  15   58.59    6.00
  -2  -2  15   48.90    6.70
   4  -2  15   48.50    6.80
   4  -2  15   63.59    6.60
  -2  -2  15   51.69    5.60
  -2   4  15   52.89    6.00
   3   1 -15   38.20    5.70
   4   0 -15    4.00    2.60
  -4   4 -15    1.50    3.10
   0  -4 -15   -0.90    1.60
  -4   4 -15    3.80    2.50
   4   0 -15    0.80    3.20
   4  -4  15    0.70    1.70
   4  -4  15   -0.50    2.90
  -4   0  15   -0.80    2.70
  -4   0  15    2.80    2.70
   0   4  15    0.50    2.80
  -4   5 -15   23.70    4.50
  -4   5 -15   32.00    4.90
   5  -1 -15   23.40    4.60
  -4   5 -15   26.70    5.00
   4  -5  15   30.70    4.60
   1   4  15   22.40    4.70
  -5   1  15   29.40    5.80
   1   4  15   35.20    4.40
   6  -2 -15    2.80    4.40
  -2  -4 -15    1.40    2.10
   6  -2 -15    0.60    3.10
  -4   6 -15   -0.70    3.50
  -4   6 -15   -2.40    3.10
   6  -2 -15   -1.10    4.00
   2   4  15   -3.70    3.50
  -6   2  15   -1.10    4.50
  -6   2  15    1.90    4.10
   4  -6  15    1.10    2.90
   2   4  15    2.00    2.20
  -6   2  15    0.30    3.00
   4  -6  15    2.30    3.50
   4  -6  15    2.70    2.30
   7  -3 -15    4.40    3.70
   7  -3 -15   12.40    4.30
  -3  -4 -15    3.80    2.80
  -4   7 -15   -1.90    4.00
   7  -3 -15   -4.60    3.50
   4  -7  15    2.70    3.00
  -7   3  15    5.30    3.60
   4  -7  15    3.60    3.80
   3   4  15    0.00    4.60
  -7   3  15   -1.50    4.70
  -3   8 -15   -2.50    3.70
   7  -5 -15   69.59    9.60
  -5  -2 -15   98.99    9.20
   7  -5 -15   73.99    9.50
  -2   7 -15   86.19    9.20
  -7   5  15   80.99   12.00
   2  -7  15  100.09    9.80
   2  -7  15   91.99    9.50
   2  -7  15   89.49    9.40
   6  -5 -15    0.70    2.90
  -1   6 -15    5.90    3.40
   6  -5 -15    2.90    4.60
  -5  -1 -15    0.50    3.30
  -6   5  15   -2.20    3.30
   1  -6  15   -3.40    3.60
  -6   5  15   -0.10    4.10
   1  -6  15    0.10    2.90
   1  -6  15    1.30    2.90
  -5   0 -15    0.10    3.20
   5  -5 -15    4.60    3.10
  -5   0 -15    2.00    3.60
   5  -5 -15   -2.80    2.30
  -5   5  15   -1.40    2.80
   0  -5  15   -1.80    2.40
   5   0  15   -1.50    2.50
   0  -5  15    1.60    2.80
   0  -5  15    1.20    2.70
  -5   5  15   -2.50    3.90
   5   0  15    3.60    3.20
   1   4 -15  154.48   15.90
   1   4 -15  151.18   16.70
   4  -5 -15  196.98   16.30
  -5   1 -15  194.18   16.50
  -1  -4  15  217.58   20.30
   5  -1  15  209.48   20.20
  -4   5  15  227.18   20.40
  -1  -4  15  191.58   20.40
  -4   5  15  255.57   20.70
   2   3 -15   -6.90    3.70
  -5   2 -15    2.10    2.70
   2   3 -15   -4.40    3.40
   5  -2  15   -0.20    3.80
  -3   5  15    3.30    2.70
   3   2 -15   -1.90    3.20
  -5   3 -15   -3.90    3.00
   3   2 -15    1.60    3.50
   2  -5 -15   -0.50    1.50
  -3  -2  15   -0.60    2.70
  -3  -2  15    0.30    3.50
  -5   4 -15  209.88   18.00
   1  -5 -15  216.98   17.30
   4   1 -15  183.18   18.10
   4   1 -15  170.78   17.60
   4   1 -15  193.98   18.30
  -5   4 -15  163.58   18.40
  -4  -1  15  150.88   15.00
  -4  -1  15  162.18   15.60
  -4  -1  15  143.19   16.10
   5  -4  15  182.18   15.10
  -5   5 -15    4.10    3.40
   6  -1 -15    4.50    4.10
   6  -1 -15    0.70    3.30
  -5   6 -15    3.00    4.10
  -1  -5 -15    1.30    2.00
   6  -1 -15   -0.10    4.00
  -6   1  15   -6.00    4.70
   1   5  15    1.90    3.20
   5  -6  15    0.60    2.50
   5  -6  15   -1.60    4.10
   7  -2 -15   55.49    8.90
   7  -2 -15   67.89    8.60
  -5   7 -15   69.19    8.30
   7  -2 -15   58.39    8.20
  -7   2  15   49.30    9.50
   5  -7  15   70.69    8.60
  -7   2  15   83.19    8.60
   5  -7  15   74.89    7.60
   2   5  15   65.09    8.30
  -6  -1 -15   14.80    4.20
  -1   7 -15   -5.10    4.00
   1  -7  15    1.30    3.00
   1  -7  15    1.20    3.90
   1  -7  15    2.00    3.50
  -7   6  15    3.90    6.90
   6  -6 -15   95.79    9.70
  -6   0 -15   92.69    9.60
   0   6 -15   69.09    9.00
   0  -6  15   91.19    9.20
  -6   6  15   91.39   10.60
   6   0  15   67.39    9.20
   0  -6  15   91.79    8.80
   0  -6  15   77.99    8.80
  -6   1 -15    3.90    3.60
   5  -6 -15    2.80    3.30
  -5   6  15   -5.80    4.00
  -1  -5  15    3.60    3.90
  -1  -5  15    1.40    3.70
  -1  -5  15    4.20    3.00
   2   4 -15    0.10    3.90
   4  -6 -15    3.50    2.50
  -6   2 -15    2.50    3.50
  -2  -4  15   -1.90    3.60
  -2  -4  15   -1.50    3.20
  -4   6  15    0.80    3.30
  -2  -4  15    3.30    4.00
   3   3 -15  130.49   14.30
   3   3 -15  138.49   14.20
   3  -6 -15  151.48   13.30
  -6   3 -15  142.29   14.00
  -3  -3  15  120.69   12.70
  -3  -3  15  117.49   12.90
  -3  -3  15  136.39   11.80
  -3  -3  15  122.89   12.20
   6  -3  15  114.19   11.70
   4   2 -15    6.20    4.40
   2  -6 -15    3.60    2.40
   4   2 -15    8.90    3.50
   2  -6 -15    0.30    1.70
  -6   4 -15    3.20    3.70
  -4  -2  15    5.30    5.20
  -4  -2  15    5.70    3.20
  -2   6  15    4.30    3.30
   6  -4  15   11.50    3.50
   1  -6 -15    0.30    2.70
   5   1 -15    4.90    4.70
  -6   5 -15    4.90    3.60
   6   0 -15   81.49    9.40
   6   0 -15   72.09    8.40
   0  -6 -15   84.49    7.50
   6   0 -15   66.49    9.40
  -6   6 -15   58.79    9.00
   6  -6  15   65.89    7.60
   0   6  15   85.39    8.20
   7  -1 -15    6.30    4.90
  -1  -6 -15   -2.70    2.90
   1   6  15   -2.40    4.00
   6  -7  15    8.10    5.70
   6  -7 -15    1.10    5.10
  -7   1 -15   -1.70    4.60
  -1  -6  15    7.80    3.80
  -1  -6  15   -7.30    4.80
  -6   7  15    3.00    5.40
   5  -7 -15    7.70    3.90
  -7   2 -15   13.30    4.60
  -2  -5  15    2.00    4.00
  -2  -5  15   -0.30    4.50
  -2  -5  15    4.00    4.90
  -5   7  15    2.20    4.30
   3   4 -15   -2.50    4.20
   4  -7 -15    2.80    3.00
  -7   3 -15    1.60    4.30
  -3  -4  15   -5.80    3.80
  -4   7  15    1.30    4.20
  -3  -4  15   -4.00    3.80
  -7   4 -15   -1.50    4.10
  -7   4 -15    2.40    5.10
   3  -7 -15   -2.20    2.50
   4   3 -15    2.80    4.00
   3  -7 -15    1.10    2.10
   7  -4  15    4.20    3.80
  -4  -3  15    0.60    4.40
   2  -7 -15    7.00    2.50
   5   2 -15    4.70    4.40
  -7   5 -15    1.40    4.30
  -5  -2  15    2.70    5.00
  -7   6 -15   -6.30    4.40
   0  -7 -15    6.80    3.10
   5  -8 -15    2.10    3.50
  -8   4 -15   66.09    8.60
   4  -8 -15   47.80    7.20
  -8   5 -15    6.80    5.70
   0   0 -16    3.30    3.50
   0   0 -16    4.30    2.60
   0   0 -16    8.40    2.00
   0   0 -16    5.20    3.10
   0   0 -16    3.00    2.00
   0   0  16    5.00    2.60
   0   0  16    5.80    2.10
   0   0  16    7.60    1.80
   0   0  16    2.50    3.60
   1  -1 -16   35.50    4.50
   0   1 -16   35.00    4.70
  -1   0 -16   39.70    4.70
   0   1 -16   41.00    4.90
   1  -1 -16   41.80    5.30
  -1   0 -16   29.70    4.50
   1  -1 -16   45.70    4.60
   0   1 -16   44.70    6.00
   0   1 -16   30.50    4.70
  -1   0 -16   35.20    4.70
   1  -1 -16   36.20    5.60
   1  -1 -16   45.60    4.70
  -1   0 -16   42.30    4.60
  -1   1  16   36.70    4.60
  -1   1  16   34.10    5.80
   0  -1  16   26.60    4.80
   0  -1  16   41.60    4.20
   1   0  16   32.00    5.00
   1   0  16   42.60    4.40
   0  -1  16   37.30    3.90
  -1   1  16   29.70    4.40
  -1   1  16   42.20    4.30
   0  -1  16   43.20    4.70
   1   0 -16   -1.30    2.00
   1   0 -16    3.70    3.20
   0  -1 -16   -0.30    3.10
  -1   1 -16   -0.90    2.80
   1   0 -16    2.00    3.50
   0  -1 -16   -4.20    2.50
   1   0 -16    0.60    2.20
  -1   1 -16   -0.20    2.00
  -1   1 -16    2.70    2.30
  -1   1 -16   -2.00    3.70
   0  -1 -16    2.90    1.90
   0  -1 -16   -0.80    1.80
   0  -1 -16    1.90    1.80
  -1   1 -16    1.10    2.00
   1   0 -16    3.10    2.50
  -1   0  16    1.90    1.70
   0   1  16   -0.90    2.30
   1  -1  16   -0.70    1.70
   1  -1  16   -0.20    1.80
   1  -1  16    0.80    2.20
  -1   0  16    2.70    2.50
   0   1  16    1.00    2.30
  -1   0  16    4.10    2.30
  -1   0  16    1.10    3.80
   1  -1  16    0.50    2.20
  -1   0  16    0.30    2.00
   0   1  16   -1.10    1.80
  -1  -1 -16   -2.10    3.20
  -1   2 -16   -1.70    2.10
  -1   2 -16   -2.50    4.10
  -1  -1 -16   -0.40    2.10
  -1   2 -16    2.50    2.40
  -1   2 -16   -0.80    2.00
  -1  -1 -16   -2.20    1.80
   2  -1 -16   -1.10    2.80
  -1  -1 -16    1.10    2.00
   1   1  16    1.20    2.20
   1  -2  16    2.10    2.30
  -2   1  16   -2.20    2.00
  -2   1  16   -1.80    3.10
  -2   1  16   -3.00    2.20
   1  -2  16   -2.70    2.20
   1   1  16    5.00    1.80
   1  -2  16    0.40    2.00
   1   1  16    2.10    2.30
  -2   1  16   -2.80    2.70
  -1   3 -16    3.10    2.70
  -2  -1 -16    5.10    2.10
  -2  -1 -16    6.80    2.60
  -1   3 -16   -2.30    2.30
  -1   3 -16    3.00    2.00
  -2  -1 -16    2.70    2.50
   3  -2 -16    0.60    3.20
  -3   2  16    0.20    3.20
   1  -3  16   -2.50    2.50
   1  -3  16   -1.50    3.00
   1  -3  16    0.90    2.40
  -3   2  16    4.90    3.10
  -3   2  16   -1.50    2.30
   2   1  16   -2.80    2.30
   2   1  16    3.60    1.90
   1  -3  16    3.60    2.30
   0   2 -16   -0.60    1.80
   0   2 -16    1.10    2.80
  -2   0 -16    1.20    2.10
  -2   0 -16    2.60    2.50
   2  -2 -16    3.60    1.80
   0   2 -16    0.40    2.20
   2  -2 -16   -4.10    2.20
  -2   0 -16    4.80    2.40
   2  -2 -16    0.70    2.50
   0   2 -16    3.40    4.00
   2  -2 -16   -0.60    2.50
   0  -2  16    3.40    2.20
   2   0  16    2.20    3.40
   0  -2  16    2.50    2.10
  -2   2  16    0.80    2.20
   0  -2  16    1.30    1.80
   2   0  16   -0.40    3.90
  -2   2  16   -1.80    2.40
   2   0  16    5.60    2.20
   2   0  16    0.60    2.30
  -2   2  16    4.10    2.40
  -2   2  16    4.50    3.20
  -2   2  16   -0.10    2.30
  -2   1 -16   35.40    4.80
   1  -2 -16   36.80    5.40
   1  -2 -16   41.60    4.30
   1  -2 -16   31.60    4.90
   1  -2 -16   46.80    4.20
   1   1 -16   26.60    5.50
  -2   1 -16   39.50    4.90
   1   1 -16   31.20    4.80
  -2   1 -16   45.10    4.90
   1  -2 -16   42.00    4.40
   1   1 -16   34.90    6.50
  -1  -1  16   42.90    4.60
  -1   2  16   39.80    4.70
  -1   2  16   40.50    4.90
  -1  -1  16   37.90    4.80
  -1   2  16   38.90    6.00
   2  -1  16   43.80    5.00
  -2   2 -16   47.60    5.10
   0  -2 -16   49.20    4.50
  -2   2 -16   34.60    6.10
  -2   2 -16   40.40    5.20
   0  -2 -16   37.10    4.60
   0  -2 -16   36.40    5.20
   0  -2 -16   43.60    4.60
   2   0 -16   29.10    5.90
  -2   2 -16   41.00    5.00
   0   2  16   50.09    5.20
  -2   0  16   41.70    4.90
  -2   0  16   39.00    5.50
   0   2  16   46.00    4.70
   2  -2  16   33.20    5.20
   0   2  16   38.80    4.90
  -1  -2 -16   -0.50    1.80
   3  -1 -16   -1.60    3.10
  -2   3 -16   -2.10    2.20
  -1  -2 -16    1.60    1.90
  -1  -2 -16   -1.90    2.90
  -2   3 -16    1.00    2.10
  -1  -2 -16   -0.10    2.30
  -2   3 -16   -1.00    2.90
  -2   3 -16   -2.40    2.20
   3  -1 -16   -5.10    2.90
   1   2  16   -0.40    1.90
   1   2  16   -3.80    2.30
  -3   1  16    1.70    3.10
  -3   1  16   -1.10    2.80
   1   2  16   -4.50    2.40
   2  -3  16   -3.50    2.60
   2  -3  16   -3.90    2.10
   2  -3  16    1.40    2.40
  -2  -2 -16   33.50    5.60
  -2   4 -16   50.29    4.90
   4  -2 -16   34.50    5.40
   4  -2 -16   53.09    6.90
   2   2  16   39.70    4.70
  -4   2  16   39.50    6.10
   2   2  16   46.30    5.10
   2  -4  16   28.20    5.00
  -4   2  16   29.40    5.90
  -3  -2 -16   36.30    4.40
   5  -3 -16   28.20    5.00
  -2   5 -16   39.90    4.80
  -2   5 -16   32.80    5.30
   5  -3 -16   30.00    4.90
   3   2  16   29.80    5.00
  -5   3  16   29.60    4.60
   3   2  16   27.50    4.20
   2  -5  16   33.00    4.30
   4  -3 -16   -0.80    2.80
  -1   4 -16    2.50    2.30
  -1   4 -16    3.30    2.90
   1  -4  16   10.10    2.70
  -4   3  16    4.40    3.60
   3   1  16    5.30    2.60
  -3   0 -16   34.80    4.70
   0  -3  16   41.80    4.70
   3   0  16   31.80    4.90
  -3   1 -16   74.79    7.60
   2  -3 -16   79.59    7.00
  -3   1 -16   71.79    7.90
  -3   1 -16   69.39    7.80
   1   2 -16   58.09    8.60
   2  -3 -16   70.49    7.20
  -1  -2  16   73.49    8.20
  -2   3  16   92.19    8.20
   3  -1  16   68.69    8.20
  -2   3  16   73.99    8.50
   3  -1  16   80.39    8.60
  -2   3  16   83.79    8.10
  -1  -2  16   87.19    8.30
   3  -1  16   84.19    8.30
  -1  -2  16   91.59    8.10
  -3   2 -16    2.70    2.90
   1  -3 -16    5.50    3.40
  -3   2 -16   10.90    3.00
   1  -3 -16   -0.30    2.60
  -3   2 -16   -0.20    2.20
   2   1 -16    4.20    2.90
   2   1 -16    3.40    4.80
  -3   2 -16    5.90    2.70
   1  -3 -16    4.70    1.80
  -3   2 -16    0.80    4.50
   2   1 -16    0.60    3.70
   1  -3 -16    5.30    1.70
   3  -2  16    1.90    2.20
   3  -2  16    2.40    2.80
  -1   3  16    3.60    2.20
  -1   3  16    3.80    2.50
  -2  -1  16    4.00    2.70
  -2  -1  16    6.50    2.30
   3  -2  16    1.70    3.10
  -2  -1  16    3.40    2.60
   3  -2  16    4.70    2.10
   4  -1 -16   96.29    9.90
  -1  -3 -16   93.39    9.40
  -3   4 -16  114.99    9.70
  -3   4 -16   80.79   10.00
   4  -1 -16  113.29   10.70
  -4   1  16   41.70    6.80
   3  -4  16   54.59    6.20
  -4   1  16   48.00    5.40
  -3   5 -16    0.80    2.70
  -3   5 -16   -1.70    2.60
  -2  -3 -16    1.50    1.90
  -3   5 -16   -3.60    2.70
   5  -2 -16    6.30    3.00
   5  -2 -16    8.30    3.20
   5  -2 -16   -1.10    3.10
  -5   2  16   24.40    4.60
  -3  -3 -16    2.00    2.90
   6  -3 -16   -5.80    3.40
  -3   6 -16    2.40    3.70
   6  -3 -16    4.20    3.90
   6  -3 -16    6.30    4.30
  -6   3  16    6.10    3.10
   3  -6  16    4.90    3.50
  -6   3  16    7.50    4.50
   3   3  16    4.90    3.70
  -3   7 -16   30.80    5.00
  -4  -3 -16   28.60    5.10
   7  -4 -16   19.10    4.90
   7  -4 -16   32.10    6.10
   7  -4 -16   22.50    5.00
   3  -7  16   25.40    4.30
   3  -7  16   27.40    5.10
  -7   4  16   20.60    6.10
  -7   4  16   27.30    5.10
   6  -4 -16   -2.60    3.20
   6  -4 -16   -0.10    3.50
  -4  -2 -16   -2.90    2.70
   6  -4 -16    5.00    4.50
  -2   6 -16    3.40    3.10
  -6   4  16    4.10    3.20
   4   2  16    3.00    4.00
   2  -6  16    2.10    3.20
  -6   4  16    4.80    4.80
   2  -6  16    2.90    3.20
   5  -4 -16    5.80    3.10
   4   1  16   -2.50    3.00
   1  -5  16    2.50    2.60
   1  -5  16    0.10    2.80
  -5   4  16   -2.40    2.80
   4   1  16    2.10    2.30
   1  -5  16    2.50    2.70
   0   4 -16    9.00    3.90
   4  -4 -16   15.40    2.50
   0   4 -16    7.00    2.80
  -4   0 -16   19.00    3.40
  -4   0 -16   19.70    3.20
   4  -4 -16   10.30    3.20
   4  -4 -16   12.60    3.00
   4   0  16   11.90    3.00
   0  -4  16    9.90    2.70
  -4   4  16   18.60    3.50
  -4   4  16   25.50    4.60
   1   3 -16   -0.50    2.20
   1   3 -16   -3.00    3.80
  -1  -3  16   -0.50    2.50
  -3   4  16   -0.70    2.60
  -4   2 -16    1.40    3.50
   2  -4 -16    2.00    1.50
   2   2 -16   -2.20    3.90
  -4   2 -16    6.40    3.60
   4  -2  16   13.10    2.70
  -4   3 -16    5.00    3.50
   1  -4 -16    0.10    1.60
   3   1 -16    0.30    4.20
   4  -4  16   31.20    4.30
   0   4  16   43.50    5.00
  -4   5 -16   -0.10    2.90
   5  -1 -16    1.00    3.80
   5  -1 -16    1.80    3.40
  -4   5 -16    0.10    3.10
  -1  -4 -16    0.40    1.70
   5  -1 -16    0.70    3.40
  -4   5 -16    4.90    3.10
   1   4  16    0.70    3.90
   1   4  16   -5.20    3.00
  -5   1  16   -2.70    3.60
   4  -5  16    3.00    2.50
  -5   1  16   -2.60    3.90
   1   4  16    3.00    2.70
  -2  -4 -16    5.60    2.30
   6  -2 -16    5.50    4.60
  -4   6 -16    6.40    3.60
  -4   6 -16    8.20    3.80
   6  -2 -16    3.60    3.50
   6  -2 -16   13.60    5.10
  -6   2  16    0.60    4.30
   2   4  16    6.40    2.70
   4  -6  16    7.00    4.00
  -6   2  16    5.60    4.20
   4  -6  16    3.50    2.90
  -6   2  16    8.30    4.60
   2   4  16    2.20    3.80
  -3  -4 -16    1.70    3.20
   7  -3 -16    4.40    4.20
   7  -3 -16   -3.80    4.40
  -4   7 -16   -2.00    4.30
   7  -3 -16   -0.90    4.30
   4  -7  16   -2.40    4.50
   4  -7  16   -3.30    3.30
  -7   3  16    7.60    3.90
  -7   3  16    1.20    5.00
  -3   8 -16    3.50    5.60
  -2   7 -16    6.60    4.50
  -5  -2 -16   11.20    4.10
   7  -5 -16    9.10    6.00
   2  -7  16    1.80    4.40
  -7   5  16    3.00    5.70
   2  -7  16    4.40    3.80
  -1   6 -16    2.60    5.50
  -1   6 -16    2.20    3.40
   6  -5 -16   -4.40    4.00
   6  -5 -16   -1.80    2.60
  -5  -1 -16    2.70    3.10
  -6   5  16    0.40    3.50
   1  -6  16    1.50    3.10
   5   1  16    0.30    3.60
   1  -6  16   -1.10    3.10
   1  -6  16   -6.10    3.50
  -6   5  16   -3.10    4.20
   5  -5 -16    4.90    3.10
   0   5 -16   -5.10    4.50
   5  -5 -16    2.90    2.90
  -5   0 -16    1.90    3.00
  -5   5  16    1.20    4.20
   0  -5  16   -0.90    2.60
   5   0  16    2.00    2.70
  -5   5  16    3.30    3.00
   0  -5  16    4.90    2.60
   0  -5  16    0.20    2.90
   1   4 -16   13.70    4.40
   1   4 -16    2.60    3.90
[truncated: 71,680 more chars]
